# Supplementary material for: NMPhenogen: a comprehensive database for genotype–phenotype correlation in neuromuscular genetic disorders
Source: Front Neurosci. 2025 Nov 4;19:1696899. doi: 10.3389/fnins.2025.1696899 (PMC12623376; doi:10.3389/fnins.2025.1696899)
Supplement: SUPPLEMENTARY FILE 1 — Excel sheet with list of 747 genes (nuclear and mitochondrial) associated with NMGD [file Table_1.XLSX]

## Sheet: Sheet2
Variant_Numbers	Gene	Variant	ClinVar	Variant_classifier	Franklin		Reason for discrepency	Main determiner from Franklin
20	FBN1	NM_000138.5(FBN1):c.*325T>C	VUS	VUS	VUS
19	DMD	NM_004006.3(DMD):c.*2585T>G	VUS	VUS	VUS
18	CDH2	NM_001792.5(CDH2):c.2216T>G (p.Val739Gly)	VUS	VUS	VUS
17	CACNA1A	NM_001127222.2(CACNA1A):c.7266_7271del (p.Ser2423_Gly2424del)	VUS	VUS	B		Allele frequency is not matching to gnomAD as given in Franklin	PM4,BS1,BP6
16	PMS2	NM_000535.7(PMS2):c.145G>A	VUS	LB	VUS		PP4 - Gene is associated with condition. PP2 -Missense mechanism established for this disorder. PS4 - <1% in affected versus controls. PP3 - Multiple computational predictions support deleterious effect.	PP4 - Gene is associated with condition. PP2 -Missense mechanism established for this disorder.
15	ATM	NM_000051.4(ATM):c.241A>G	VUS	VUS	VUS
14	SCN5A	NM_000335.5(SCN5A):c.*1568G>C	VUS	VUS	VUS		PP4 Gene is associated with condition. PS4 <1% in affected versus controls. BP2Not in trans with known P/LP variant. BP7Synonymous with no splice impact.	Population
13	SCN5A	NM_000335.5(SCN5A):c.6045G>A (p.Val2015=)	VUS	VUS	LB		There is no evidence for BP6 in reputatble resource	PM2,BP7,BP6
12	RUBCN	NM_014687.4(RUBCN):c.2597G>A (p.Arg866Gln)	VUS	VUS	VUS
11	ITPR1	NM_001378452.1(ITPR1):c.140A>G (p.Asn47Ser)	VUS	VUS	VUS
10	GYG1	NM_004130.4(GYG1):c.14C>T (p.Ala5Val)	VUS	VUS	VUS
9	GMPPB	NM_022064.5(RNF123):c.3923G>T (p.Ser1308Ile)	VUS	VUS	VUS
8	GPD1L	NM_015141.3(GPD1L):c.-132G>A	VUS	VUS	VUS
7	KY	NM_178554.6(KY):c.1952C>T (p.Ser651Phe)	VUS	VUS	VUS
6	LAMB2	NM_002292.4(LAMB2):c.5394del (p.Gln1798fs)	VUS	VUS	VUS
5	LMOD3	NM_198271.5(LMOD3):c.1681T>C (p.Ter561Gln)	VUS	VUS	VUS
4	MME	NM_007289.4(MME):c.-10-1G>T	VUS	VUS	LP		In the absence of RNA/functional studies, the actual effect of this sequence change is unknown.	PVS1
3	MRPS25	NM_022497.5(MRPS25):c.496G>A (p.Ala166Thr)	VUS	VUS	VUS
2	MYL3	NM_000258.3(MYL3):c.*13G>A	VUS	VUS	VUS
1	MYLK	NM_053025.4(MYLK):c.*1302T>C	VUS	VUS	B		Allele frequency is not matching to gnomAD as given in Franklin	BA1(Allele frequency (considers >1%)is not matching to gnomAD as given in Franklin),BS2,BP7
40	CDH2	NM_001792.5(CDH2):c.2027A>G (p.Tyr676Cys)	P	P	LP		PS1 Same AA change as established pathogenic variant. PP2 Missense mechanism established for this disorder. PS3 Well-established functional studies supportive of damaging effect. PS4 <1% in affected versus controls. PM1 Located in mutational hotspot/critical domain. BP2 Not in trans with known P/LP variant. PP3 Multiple computational predictions support deleterious effect. PP5 Reputable source cl…	ps1, pp2, pm1
39	DMD	NM_004006.3(DMD):c.10797+5G>A	P	P	LP			ps4,pp3,pm2,ps3
38	CACNA1A	NM_001127222.2(CACNA1A):c.6397_6403del (p.Arg2133fs)	P	P	P
37	RUBCN	NM_014687.4(RUBCN):c.2647-2A>G	P	P	P
36	ITPR1	NM_001378452.1(ITPR1):c.100G>A (p.Asp34Asn)	P	LP	P
35	NSUN3	NM_022072.5(NSUN3):c.123-615_466+2155del	P	P	VUS		PP4 Gene is associated with condition. PS3 Well-established functional studies supportive of damaging effect. PS4 <1% in affected versus controls. PM1 Located in mutational hotspot/critical domain. BP2 Not in trans with known P/LP variant. PM4 Protein length changing (inframe indels/stop-loss). PP3 Multiple computational predictions support deleterious effect. PP5 Reputable source classifies as p…	Established, functional assay, splice
34	OPA1	NM_130837.3(OPA1):c.3G>A (p.Met1Ile)	P	P	P
33	RAF1	NM_002880.4(RAF1):c.1837C>G (p.Leu613Val)	P	P	P
32	POGLUT1	NM_152305.3(POGLUT1):c.183_192del (p.Ile61_Glu62insTer)	P	P	P
31	POMGNT2	NM_032806.6(POMGNT2):c.1510del (p.Val504fs)	P	P	LP		This variant is not present in population databases (gnomAD no frequency).This suggests that this is a clinically significant region of the protein, and that variants that disrupt it are likely to be disease-causing	PVS1,PM2,PP5
30	RAB7A	NM_004637.6(RAB7A):c.385C>T (p.Leu129Phe)	P	P	LP
29	SCN11A	NM_001349253.2(SCN11A):c.2423C>G (p.Ala808Gly)	P	P	LP		PP4 Gene is associated with condition. PP2 Missense mechanism established for this disorder. PS3 Well-established functional studies supportive of damaging effect. PS4<1% in affected versus controls. BP2Not in trans with known P/LP variant. PP3 Multiple computational predictions support deleterious effect. PP5 Reputable source classifies as pathogenic.	pp2, pp4
28	TFG	NM_006070.6(TFG):c.316C>T (p.Arg106Cys)	P	P	P
27	TMEM43	NM_024334.3(TMEM43):c.1073C>T (p.Ser358Leu)	P	P	-
26	UBA5	NM_024818.6(UBA5):c.36_37del (p.Gln13fs)	P	P	P
25	TNNC1	NM_003280.3(TNNC1):c.12C>G (p.Ile4Met)	P	P	VUS		PP4 Gene is associated with condition. PS1 Same AA change as established pathogenic variant. PP2 Missense mechanism established for this disorder. PS3 Well-established functional studies supportive of damaging effect. PS4 <1% in affected versus controls. BP2 Not in trans with known P/LP variant. PP3 Multiple computational predictions support deleterious effect. PP5 Reputable source classifies as …	pp4, ps1, pp2, ps3
24	ANK2	NM_001148.6(ANK2):c.2282_2289del (p.Gly761fs)	P	P	P
23	GYG1	NM_004130.4(GYG1):c.10C>T (p.Gln4Ter)	P	P	P
22	GMPPB	NM_021971.4(GMPPB):c.1051_1054dup (p.Ser352Ter)	P	P	LP
21	KLHL24	NM_017644.3(KLHL24):c.1A>T (p.Met1Leu)	P	P	P
60	FBN1	NM_000138.5(FBN1):c.8607del (p.Leu2869fs)	LP	P	LP
59	TTN	NM_001267550.1(TTN):c.107867del	LP	P	P
58	SCN5A	NC_000003.12:g.(?_38548062)_(38551558_?)del	LP	LP	-
57	GYG1	NM_004130.4(GYG1):c.3G>C (p.Met1Ile)	LP	P	LP
56	COQ2	NM_001358921.2(COQ2):c.962T>A (p.Leu321Gln)	LP	LP	LP
55	CYP2U1	NM_183075.3(CYP2U1):c.452C>T (p.Pro151Leu)	LP	P	LP		PP4 Gene is associated with condition. PS1 Same AA change as established pathogenic variant. PP2 Missense mechanism established for this disorder. PS4 <1% in affected versus controls	pp4, pp2
54	DOK7	NM_173660.5(DOK7):c.149del (p.Gly50fs)	LP	P	P
53	ETFDH	NM_004453.4(ETFDH):c.92delinsTA (p.Thr31fs)	LP	P	P
52	SCYL1	NM_020680.4(SCYL1):c.1A>T (p.Met1Leu)	LP	LP	LP
51	EXOSC9	NM_005033.3(EXOSC9):c.1157-1G>T	LP	LP	P
50	GRID2	NM_001510.4(GRID2):c.671G>A (p.Arg224Gln)	LP	LP	LP
49	HNRNPDL	NM_031372.4(HNRNPDL):c.115_116delinsTT (p.Ala39Phe)	LP	P	LP
48	MSX1	NM_002448.3(MSX1):c.605G>A (p.Arg202His)	LP	LP	P
47	MYOZ2	NM_016599.5(MYOZ2):c.142T>C (p.Ser48Pro)	LP	LP	LP
46	NEK1	NM_001199397.3(NEK1):c.3391G>C (p.Asp1131His)	LP	LP	LP
45	NFKB1	NM_003998.4(NFKB1):c.187del (p.Glu63fs)	LP	P	P
44	RFC1	NM_002913.5(RFC1):c.1255del (p.Glu419fs)	LP	LP	P
43	SGCB	NM_000232.5(SGCB):c.734dup (p.Gly245_Asn246insTer)	LP	P	LP
42	TECRL	NM_001010874.5(TECRL):c.587G>A (p.Arg196Gln)	LP	LP	LP
41	GMPPB	NM_021971.4(GMPPB):c.955C>T (p.Arg319Cys)	LP	LP	LP
80	DMD	NM_004006.3(DMD):c.*2563G>A	LB	LB	LB
79	CDH2	NM_001792.5(CDH2):c.2214T>C (p.Leu738=)	LB	LB	LB
78	CACNA1A	NM_001127222.2(CACNA1A):c.*544C>T	LB	LB	LB
77	ITPR1	NM_001378452.1(ITPR1):c.163+266G>A	LB	B	B
76	GYG1	NM_004130.4(GYG1):c.-73C>G	LB	LB	B
75	GMPPB	NM_022064.5(RNF123):c.3513C>G (p.Ala1171=)	LB	LB	LB
74	SCYL1	NM_020680.4(SCYL1):c.315G>A (p.Ala105=)	LB	LB	B
73	BAG3	NM_004281.4(BAG3):c.33G>A (p.Gln11=)	LB	LB	LB
72	B4GAT1	NM_006876.3(B4GAT1):c.1242C>T (p.Arg414=)	LB	LB	LB
71	BEAN1	NM_001178020.3(BEAN1):c.559G>A (p.Gly187Ser)	LB	LB	LB
70	BICD2	NM_001003800.2(BICD2):c.2536T>C (p.Cys846Arg)	LB	VUS	VUS
69	BIN1	NM_139343.3(BIN1):c.1755C>T (p.Pro585=)	LB	LB	LB
68	BMP4	NM_001202.6(BMP4):c.954C>T (p.Ser318=)	LB	LB	LB
67	BSCL2	NM_001122955.4(BSCL2):c.863+10del	LB	LB	LB
66	C19orf12	NM_031448.6(C19orf12):c.*1020del	LB	B	B
65	CACNA1G	NM_018896.5(CACNA1G):c.285C>T (p.Cys95=)	LB	LB	LB
64	CAV3	NM_033337.2(CAV3):c.-268C>T	LB	LB	LB
63	CAVIN1	NM_012232.6(CAVIN1):c.927G>C (p.Ala309=)	LB	LB	LB
62	CCDC78	NM_001378030.1(CCDC78):c.1312G>A (p.Glu438Lys)	LB	LB	LB
61	CCDC88C	NM_001080414.4(CCDC88C):c.6043G>A (p.Gly2015Ser)	LB	LB	B
100	TTN	NM_001267550.2(TTN):c.105781C>T (p.Pro35261Ser)	B	B	LB
99	SCN9A	NM_001365536.1(SCN9A):c.*2854T>C	B	B	B
98	BRCA2	NM_000059.4(BRCA2):c.865A>C	B	LB	B
97	RUBCN	NM_014687.4(RUBCN):c.2856A>G (p.Ser952=)	B	LB	B
96	GNB4	NM_021629.4(GNB4):c.*3G>A	B	B	B
95	TTBK2	NM_173500.4(TTBK2):c.*1162T>A	B	LB	B
94	CCT5	NM_012073.5(CCT5):c.-23G>A	B	B	B
93	CFL2	NM_138638.5(CFL2):c.4-446A>G	B	B	B
92	CHAT	NM_020984.4(CHAT):c.-68-3357G>T	B	B	B
91	CHCHD10	NM_213720.3(CHCHD10):c.312C>T (p.Tyr104=)	B	B	B
90	FLNC	NM_001458.5(FLNC):c.22T>C (p.Ser8Pro)	B	B	B
89	FXN	NM_000144.5(FXN):c.226A>G (p.Met76Val)	B	B	B
88	GFER	NM_005262.3(GFER):c.57G>C (p.Pro19=)	B	B	B
87	HK1	NM_001358263.1(HK1):c.75+23del	B	B	B
86	LMNA	NM_170707.4(LMNA):c.12G>A (p.Pro4=)	B	LB	LB
85	LRP12	NM_013437.5(LRP12):c.1063T>G (p.Cys355Gly)	B	LB	B
84	LRP4	NM_002334.4(LRP4):c.*1151C>T	B	B	B
83	MAG	NM_002361.4(MAG):c.399C>T (p.Ser133=)	B	B	B
82	MPZ	NM_000530.8(MPZ):c.646-29G>C	B	B	B
81	JAG1	NM_000214.3(JAG1):c.*1572A>G	B	B	B
