# Supplementary material for: NMPhenogen: a comprehensive database for genotype–phenotype correlation in neuromuscular genetic disorders
Source: Front Neurosci. 2025 Nov 4;19:1696899. doi: 10.3389/fnins.2025.1696899 (PMC12623376; doi:10.3389/fnins.2025.1696899)
Supplement: SUPPLEMENTARY FILE 2 — Excel sheet with list of 141 symptoms and 34 conditions (sheet 1) and potential clinical features (sheet 2) for NMGDs [file Table_2.XLSX]

## Sheet: Sheet1
Symptoms	Muscular Dystrophy	Dystroglycanopathy	Inclusion body myositis	Congenital myopathies	Myofibrillar myopathy	Desminopathy	Myotonic dystrophy	Metabolic myopathies	GSD	FAO	Mitochondrial myopathy	Myasthenia gravis	FSHD	Pompe	DMD	EDMD	LGMD	Myopathies	LAMA2	Bethlem myopathy 1A	Ullrich congenital muscular dystrophy 1A	Peripheral neuropathy	Hereditary Spastic Paraplegias	Motor neuron diseases	ALS	Channelopathies	Myotonica congenita	SMA	CALPN3	ANO5	Dysferlinopathy	FKRP	GNE myopathy	Hereditary ataxia
Muscle weakness (HP:0001324)	+	+	+	+	+	+		+	+	+	+	+	+	+	+	+	+	+	+	+	+		+	+	+			+	+	+	+	+
Progressive muscle degeneration (HP:0003202)	+	+	+			+			+		+		+	+	+			+											+			+
Elevated creatinine phosphokinase (HP:0003236)	+	+	+		+			+	+		+			+	+		+	+				+					+		+	+	+	+
Scoliosis (HP:0002650)	+	+		+									+		+	+	+	+	+	+	+		+					+				+		+
Rigid spine (HP:0003306)	+	+		+												+		+	+	+	+							+				+
Contractures in elbows and ankle (HP:0002803)	+	+		+					+				+		+	+	+	+	+	+	+							+	+			+		+
Joint contractures (HP:0002828)	+	+	+	+									+		+	+	+	+	+	+	+	+						+				+		+
Waddling gait - proximal weakness (HP:0002515)	+	+	+		+	+			+		+		+	+	+		+	+		+			+								+	+
Axial weakness (HP:0003327)	+	+	+	+	+	+	+		+		+	+	+	+	+		+	+	+	+	+							+				+
Foot droppage/steppage - distal weakness (HP:0003376)	+		+			+	+		+		+	+	+		+		+	+		+		+											+
Sensory involvement (HP:5200046)																						+	+											+
Scapular winging (HP:0003691)	+				+	+	+		+				+		+	+	+	+						+	+				+	+	+	+	+	+
Pericapsular atrophies	+								+				+		+																+
Primary muscle diseases							+
Distal pattern in upper limbs			+																		+	+
Proximal weakness in lower limbs (HP:0008994)	+		+	+	+	+			+		+	+		+	+	+		+	+	+	+		+	+	+			+	+			+	+
Distal >proximal weakness	+		+		+	+	+		+				+			+		+				+		+	+					+	+		+
Myotonia (HP:0002486)	+						+											+								+	+
Fasciculations (HP:0002380)																								+	+			+
Facial muscles		+	+	+	+	+	+				+	+	+	+				+
Ocular muscles				+							+	+						+
Eyelid ptosis (HP:0000508)	+	+		+			+	+			+	+						+				+		+
Extraocular paresis (HP:0008049)											+	+
Cataract (HP:0000518)	+	+			+		+	+										+																+
Ophthalmoplegia (HP:0000602)		+		+				+			+	+					+	+				+		+
Sensorineural hearing loss (HP:0000407)								+			+			+				+				+		+
Weakness of tongue (HP:0000183)			+									+		+				+						+	+			+
Hand and forearam atrophies (difficulty with opening bottles, handling keys, using tools and fastening buttons) (HP:0009130)			+		+	+	+						+			+		+				+		+	+		+				+		+
Respiratory failure (morning headaches, daytime sleepiness, sleep disturbances) (HP:0002878)	+	+	+	+	+	+	+	+	+		+	+	+	+	+	+	+	+	+	+	+	+		+	+			+				+
Reflex hyperactivity (HP:0007354)																								+	+
Elevated lactate								+			+			+				+				+
Elevated pyruvate (HP:0003542)								+			+			+				+				+
Wasting of pelvic and shoulder girdle muscles progressing to other muscles (HP:0008988)		+	+					+						+	+		+							+	+				+	+		+	+
Cardiac involvement	+	+		+	+	+			+	+	+			+	+	+	+	+				+							+			+		+
Cardiac failure (HP:0001635)	+					+		+	+	+				+	+	+	+	+														+		+
Arrhythmia (HP:0011675)	+	+			+	+	+	+	+	+	+				+	+	+					+				+				+		+		+
Cardiomyopathy (HP:0001638)	+	+			+	+	+	+	+	+	+				+	+	+	+				+								+		+
Rhabdomyolysis (HP:0003201)								+	+	+	+						+	+				+								+	+
Dilated hypertrophic cardiomyopathy (HP:0001644)					+	+		+	+	+	+			+	+		+	+																+
Exercise intolerance (HP:0003546)			+		+			+	+	+	+						+	+				+				+				+	+
Hypotonia (HP:0001252)		+	+	+				+			+			+					+									+				+
Fatigueable muscle weakness (HP:0001324)				+			+	+		+	+	+	+	+				+				+				+
Bulbar muscle involvement (HP:0001283)	+	+	+	+	+		+					+		+				+						+	+			+
Episodic paralysis/periodic paralysis (HP:0003768)								+																		+
Episodic Muscle stiffness, myotonia (HP:0003552)							+	+																		+	+
Permanent muscle stiffness (HP:0003552)							+																			+	+
Dysmorphism	+	+		+	+						+																					+
Growth failure (HP:0001510)		+						+			+																	+						+
Overgrowth (HP:0001548)
Renal malformation (HP:0012210)								+			+												+
Chronic kidney disease (HP:0012622)								+		+	+												+
Pigmenturia								+	+	+								+												+	+
Liver involvement								+	+	+	+			+								+
Gower Sign (HP:0003391)	+		+				+		+						+		+	+	+	+	+							+	+			+	+
Diamond sign																	+	+		+	+								+			+
Lordosis (HP:0003307)				+			+		+				+		+	+	+	+	+	+	+							+	+			+
Polyhill sign				+											+		+	+		+	+								+			+
Gait																																+
Fever (HP:0001945)										+
Myalgia (HP:0003326)							+	+	+	+	+				+		+	+				+		+	+	+				+	+
Dysphagia (HP:0002015)	+	+	+	+	+	+	+				+	+		+				+				+		+	+
Frequent falls (HP:0002359)	+	+	+		+		+	+	+				+		+		+	+	+	+	+	+	+	+	+			+	+	+	+	+	+	+
Developmental delay	+	+		+				+	+	+				+	+			+	+	+	+	+	+					+				+
Shortness of breath (HP:0002094)	+				+	+			+	+		+		+	+		+	+	+		+			+	+			+
Muscle cramps (HP:0003394)							+	+	+	+	+				+		+	+				+		+	+	+	+			+
Muscle pain (HP:0003326)							+	+	+	+	+																+			+	+
Spasticity (HP:0001257)		+									+												+	+	+									+
Cranial nerve palsies (HP:0006824)							+															+		+				+
Hyporeflexia (HP:0001265)																								+				+
Frequent infections (HP:0002719)								+		+		+		+	+													+						+
Hyperkalemia (HP:0002153)								+		+								+				+				+
Hypoglycemia (HP:0001943)								+	+	+								+				+				+
Calf atrophy	+		+	+	+	+	+						+		+		+	+				+		+	+				+	+	+
Calf hypertrophy (HP:0008981)	+	+			+		+	+	+						+		+	+			+					+	+			+	+	+
Intellectual disability (HP:0001249)	+	+					+				+				+		+	+	+				+									+		+
Joint laxity (HP:0002761)	+			+																+	+
Protuberant calcaneus (HP:0012428)	+			+												+		+		+	+	+												+
Difficulty running (HP:0009046)	+	+	+		+								+	+	+		+	+	+	+	+	+	+	+	+		+	+	+	+	+	+	+
Changes in gait			+		+	+							+	+	+			+	+	+	+	+	+	+	+		+		+	+	+	+	+	+
Toe walking (HP:0030051)	+	+	+	+	+	+	+								+	+	+	+	+	+	+	+		+	+			+	+	+		+	+
Difficulty climbing stairs (HP:0003551)	+	+	+		+	+	+							+	+	+	+	+	+	+	+	+	+	+	+		+	+	+	+		+	+	+
Distal anterior tibial weakness						+	+						+		+	+						+		+						+	+		+
Slow progressive distal muscle weakness (HP:0009063)	+		+		+	+	+						+	+		+		+			+	+		+						+	+		+
Muscle atrophy (HP:0009055)		+	+	+	+	+			+	+	+		+	+	+					+	+	+		+	+			+		+	+	+	+
Spastic paralysis of legs (HP:0001258)		+																					+	+	+									+
Distal axonal degeneration (HP:0040078)																						+	+	+										+
Slow progressive, symmetrical, spastic paraplegia (HP:0007020)																							+	+	+									+
Neurological bladder involvement																						+	+
Hyperreflexia (HP:0001347)		+																					+	+	+									+
Weakness of heart muscles (HP:0001638)	+				+	+										+	+
necrosis	+	+	+		+	+			+	+	+			+	+	+	+	+	+	+	+									+	+
regenerating fibres	+		+		+	+			+	+	+			+	+	+	+	+	+	+	+								+	+	+
variable fibre size	+	+	+		+	+			+	+	+			+	+	+	+	+											+	+	+
increased perimysial & endomysial connective tissue					+	+			+						+	+	+	+	+	+	+								+	+	+
joint hypermobility (HP:0001382)	+			+
white matter signal abnormalities		+									+							+	+				+									+		+
myopathic or dystrophic myopathological features		+	+			+			+		+			+		+	+	+											+	+	+
pigmentary retinopathy (HP:0000580)		+						+			+		+					+																+
myopathy (HP:0003198)											+							+
cerebellar ataxia (HP:0001251)		+						+			+												+											+
heart block (HP:0012722)					+	+	+				+				+	+		+
deafness (HP:0000365)											+		+
hypoparathyroidism (HP:0000829)								+			+
diabetes (HP:0000819)							+	+			+												+											+
dementia (HP:0000726)			+				+	+			+											+	+
epilepsy (HP:0001250)		+									+												+
ataxia (HP:0001251)								+			+											+	+											+
short stature (HP:0004322)		+						+			+																							+
optic atrophy (HP:0000648)		+						+			+											+	+	+										+
lipomatosis (HP:0001012)											+
impaired vision (HP:0000505)		+						+			+												+	+										+
impaired motor skills											+												+	+
recurrent vomiting (HP:0002572)										+	+											+
anorexia (HP:0002039)										+	+											+
generalized tonic-clonic seizures (HP:0025190)								+			+							+	+			+	+	+
recurrent headaches (HP:0002315)								+		+	+
peripheral neuropathy (HP:0009830)					+						+											+	+	+										+
retinitis pigmentosa (HP:0000510)								+			+												+											+
neurogenic muscle weakness											+																	+						+
rippling muscles																		+								+	+
percussion-induced rapid contracture (HP:0003760)																		+								+	+
frontotemporal dementia (HP:0002145)							+																	+
myotonic discharges on EMG (HP:0100284)	+						+											+								+	+
early cardiorespiratory involvement						+
epidermolysis bullosa (HP:0012221)
pyloric atresia (HP:0004399)																						+
humeroperoneal weakness													+			+
index finger and wrist extensor weakness			+
myofibrillar myopathy (HP:0003715)
irritability on EMG	+				+
lactic acidosis (HP:0003128)								+			+							+				+
Minor weakness in arms													+										+
Cognitive difficulties	+	+	+			+	+	+			+				+								+	+
Hypogonadism (HP:0000135)							+				+
Stroke like episodes (HP:0002401)								+			+
Myoglobinuria (HP:0002913)									+	+	+											+
Retinopathy (HP:0000488)																						+
Kidney involvement									+	+	+											+
Speech issues (dysarthria) (HP:0001260)											+	+		+	+								+
Progressive proximal > distal muscle weakness														+	+
Progressive loss of ambulation (HP:0002505)														+

## Sheet: Sheet2
Systemic	Movement	Muscular	Sensory & Behavioral
Breathing difficulties	Difficulty in walking/running/jumping/climbing stairs/maintaining body balance	Involuntary muscle contractions	Pain
Cardiac symptoms (dizziness, syncope, chest pain, orthopnea, cardiac complaints with exertion)	Difficulty in transitions from the floor to standing/Unable to rise from chair	Muscle stiffness	Joint pain and/or swollen joints
Dizziness/headache	Difficulty in daily activities (dressing, lifting things, reaching overhead)	Muscle weakness	Tingling
Gastrointestinal dysfunction	Difficulty in swallowing/chewing/feeding	Muscle wasting	Behavioral or Cognitive impairment
Sleep disturbance	Toe walking		Sensory impairment (hearing/speech/vision)
Urinary dysfunctions	Abnormal gait		Loss of head control
	Non ambulatory
	Frequent falls
