# Supplementary material for: NMPhenogen: a comprehensive database for genotype–phenotype correlation in neuromuscular genetic disorders
Source: Front Neurosci. 2025 Nov 4;19:1696899. doi: 10.3389/fnins.2025.1696899 (PMC12623376; doi:10.3389/fnins.2025.1696899)
Supplement: SUPPLEMENTARY FILE 3 — Excel sheet with list of variants used for evaluating the Variant classifier [file Table_3.XLSX]

## Sheet: Sheet1
Chromosome	Start	End	Gene	OMIM_link	Phenotype	Phenotype_link	Inheritance	Entrez_ID	Ensembl_ID
chr16	70252298	70289506	AARS	http://omim.org/entry/601065	Charcot-Marie-Tooth disease, axonal, type 2N	http://omim.org/entry/613287	Autosomal dominant	16	ENSG00000090861
chr6	44298731	44313347	AARS2	https://omim.org/entry/612035	Combined oxidative phosphorylation deficiency 8	https://omim.org/entry/614096	Autosomal recessive	57505	ENSG00000124608
chr12	21797389	21942543	ABCC9	https://omim.org/entry/601439	Hypertrichotic osteochondrodysplasia (Cantu syndrome)	https://omim.org/entry/239850	Autosomal dominant	10060	ENSG00000069431
chr12	21797389	21942543	ABCC9	https://omim.org/entry/601439	Cardiomyopathy, dilated, 1O	https://omim.org/entry/608569	Autosomal dominant	10060	ENSG00000069431
chr6	31686955	31703356	ABHD16A	https://omim.org/entry/142620	Spastic paraplegia 86, autosomal recessive	https://omim.org/entry/619735	Autosomal recessive	7920	ENSG00000204427
chr3	43690938	43722725	ABHD5	http://omim.org/entry/604780	Chanarin-Dorfman syndrome	http://omim.org/entry/275630	Autosomal recessive	51099	ENSG00000011198
chr3	128879596	128924003	ACAD9	https://omim.org/entry/611103	Mitochondrial complex I deficiency, nuclear type 20	https://omim.org/entry/611126	Autosomal recessive	28976	ENSG00000177646
chr17	7217125	7225266	ACADVL	https://omim.org/entry/609575	VLCAD deficiency	https://omim.org/entry/201475	Autosomal recessive	37	ENSG00000072778
chr17	63477061	63498380	ACE	https://omim.org/entry/106180	Renal tubular dysgenesis	https://omim.org/entry/267430	Autosomal recessive	1636	ENSG00000159640
chr17	63477061	63498380	ACE	https://omim.org/entry/106180	Stroke, hemorrhagic	https://omim.org/entry/614519	NA	1636	ENSG00000159640
chr17	63477061	63498380	ACE	https://omim.org/entry/106180	Angiotensin I-converting enzyme, benign serum increase		NA	1636	ENSG00000159640
chr1	229430365	229434104	ACTA1	https://omim.org/entry/102610	Congenital myopathy 2A, typical, autosomal dominant	https://omim.org/entry/161800	Autosomal dominant	58	ENSG00000143632
chr1	229430365	229434104	ACTA1	https://omim.org/entry/102610	Myopathy, scapulohumeroperoneal	https://omim.org/entry/616852	Autosomal dominant	58	ENSG00000143632
chr1	229430365	229434104	ACTA1	https://omim.org/entry/102610	Congenital myopathy 2C, severe infantile, autosomal dominant	https://omim.org/entry/620278	Autosomal dominant	58	ENSG00000143632
chr1	229430365	229434104	ACTA1	https://omim.org/entry/102610	Congenital myopathy 2B, severe infantile, autosomal recessive	https://omim.org/entry/620265	Autosomal recessive	58	ENSG00000143632
chr15	34790107	34795589	ACTC1	https://omim.org/entry/102540	Cardiomyopathy, hypertrophic, 11	https://omim.org/entry/612098	Autosomal dominant	70	ENSG00000159251
chr15	34790107	34795589	ACTC1	https://omim.org/entry/102540	Cardiomyopathy, dilated, 1R	https://omim.org/entry/613424	Autosomal dominant	70	ENSG00000159251
chr1	236664141	236764631	ACTN2	https://omim.org/entry/102573	Cardiomyopathy, dilated, 1AA, with or without LVNC	https://omim.org/entry/612158	Autosomal dominant	88	ENSG00000077522
chr1	236664141	236764631	ACTN2	https://omim.org/entry/102573	Cardiomyopathy, hypertrophic, 23, with or without LVNC	https://omim.org/entry/612158	Autosomal dominant	88	ENSG00000077522
chr1	236664141	236764631	ACTN2	https://omim.org/entry/102573	Congenital myopathy 8	https://omim.org/entry/618654	Autosomal dominant	88	ENSG00000077522
chr1	236664141	236764631	ACTN2	https://omim.org/entry/102573	Myopathy, distal, 6, adult onset	https://omim.org/entry/618655	Autosomal dominant	88	ENSG00000077522
chr2	157736251	157876330	ACVR1	https://omim.org/entry/102576	Fibrodysplasia ossificans progressiva	https://omim.org/entry/135100	Autosomal dominant	90	ENSG00000115170
chr11	130448645	130476645	ADAMTS15	https://omim.org/entry/607509	Arthrogryposis, distal, type 12	https://omim.org/entry/620545	Autosomal recessive	170689	ENSG00000166106
chr1	226940286	226987544	ADCK3	http://omim.org/entry/606980	Spinocerebellar ataxia 9	http://omim.org/entry/612016	Autosomal recessive	56997	ENSG00000163050
chr12	48766194	48789089	ADCY6	https://omim.org/entry/600294	Lethal congenital contracture syndrome 8	https://omim.org/entry/616287	Autosomal recessive	112	ENSG00000174233
chr6	142301854	142446266	ADGRG6	https://omim.org/entry/612243	Lethal congenital contracture syndrome 9	https://omim.org/entry/616503	Autosomal recessive	57211	ENSG00000112414
chr1	36088892	36093932	ADPRHL2		Neurodegeneration, childhood-onset, stress-induced, with variable ataxia and seizures	http://omim.org/entry/618170	Autosomal recessive	419626	ENSGALG00010018267
chr14	104724174	104747325	ADSS1	https://omim.org/entry/612498	Myopathy, distal, 5	https://omim.org/entry/617030	Autosomal recessive	122622	ENSG00000185100
chr18	12328944	12377227	AFG3L2	https://omim.org/entry/604581	Spinocerebellar ataxia 28	https://omim.org/entry/610246	Autosomal dominant	10939	ENSG00000141385
chr18	12328944	12377227	AFG3L2	https://omim.org/entry/604581	Optic atrophy 12	https://omim.org/entry/618977	Autosomal dominant	10939	ENSG00000141385
chr18	12328944	12377227	AFG3L2	https://omim.org/entry/604581	Spastic ataxia 5, autosomal recessive	https://omim.org/entry/614487	Autosomal recessive	10939	ENSG00000141385
chr1	99850361	99924023	AGL	https://omim.org/entry/610860	Glycogen storage disease IIIa	https://omim.org/entry/232400	Autosomal recessive	178	ENSG00000162688
chr1	99850361	99924023	AGL	https://omim.org/entry/610860	Glycogen storage disease IIIb	https://omim.org/entry/232400	Autosomal recessive	178	ENSG00000162688
chr1	1020120	1056119	AGRN	https://omim.org/entry/103320	Myasthenic syndrome, congenital, 8, with pre- and postsynaptic defects	https://omim.org/entry/615120	Autosomal recessive	375790	ENSG00000188157
chr14	104937244	104978374	AHNAK2	https://omim.org/entry/608570	Charcot-Marie-Tooth Disease Type 4 (HMSN)	https://www.malacards.org/card/charcot_marie_tooth_disease_type_4f_2	NA	113146	ENSG00000185567
chrX	130124666	130165879	AIFM1	https://omim.org/entry/300169	Deafness, X-linked 5	https://omim.org/entry/300614	X-linked recessive	9131	ENSG00000156709
chrX	130124666	130165879	AIFM1	https://omim.org/entry/300169	Combined oxidative phosphorylation deficiency 6	https://omim.org/entry/300816	X-linked recessive	9131	ENSG00000156709
chrX	130124666	130165879	AIFM1	https://omim.org/entry/300169	Cowchock syndrome	https://omim.org/entry/310490	X-linked recessive	9131	ENSG00000156709
chr10	95605941	95656711	ALDH18A1	https://omim.org/entry/138250	Spastic paraplegia 9A, autosomal dominant	https://omim.org/entry/601162	Autosomal dominant	5832	ENSG00000059573
chr10	95605941	95656711	ALDH18A1	https://omim.org/entry/138250	Cutis laxa, autosomal dominant 3	https://omim.org/entry/616603	Autosomal dominant	5832	ENSG00000059573
chr10	95605941	95656711	ALDH18A1	https://omim.org/entry/138250	Cutis laxa, autosomal recessive, type IIIA	https://omim.org/entry/219150	Autosomal recessive	5832	ENSG00000059573
chr10	95605941	95656711	ALDH18A1	https://omim.org/entry/138250	Spastic paraplegia 9B, autosomal recessive	https://omim.org/entry/616586	Autosomal recessive	5832	ENSG00000059573
chr17	19648136	19685760	ALDH3A2	https://omim.org/entry/609523	Sjogren-Larsson syndrome	https://omim.org/entry/270200	Autosomal recessive	224	ENSG00000072210
chrX	111665811	111760649	ALG13	https://omim.org/entry/300776	Developmental and epileptic encephalopathy 36	https://omim.org/entry/300884	X-linked, heterozygous or hemizygous	79868	ENSG00000101901
chr1	94974405	95072951	ALG14	https://omim.org/entry/612866	Myasthenic syndrome, congenital, 15, without tubular aggregates	https://omim.org/entry/616227	Autosomal recessive	199857	ENSG00000172339
chr1	94974405	95072951	ALG14	https://omim.org/entry/612866	Intellectual developmental disorder with epilepsy, behavioral abnormalities, and coarse facies	https://omim.org/entry/619031	Autosomal recessive	199857	ENSG00000172339
chr1	94974405	95072951	ALG14	https://omim.org/entry/612866	Myopathy, epilepsy, and progressive cerebral atrophy	https://omim.org/entry/619036	Autosomal recessive	199857	ENSG00000172339
chr9	99216425	99221942	ALG2	https://omim.org/entry/607905	Congenital disorder of glycosylation, type Ii	https://omim.org/entry/607906	Autosomal recessive	85365	ENSG00000119523
chr9	99216425	99221942	ALG2	https://omim.org/entry/607905	Myasthenic syndrome, congenital, 14, with tubular aggregates	https://omim.org/entry/616228	Autosomal recessive	85365	ENSG00000119523
chr15	84817356	84873479	ALPK3	https://omim.org/entry/617608	Cardiomyopathy, familial hypertrophic 27	https://omim.org/entry/618052	Autosomal recessive	57538	ENSG00000136383
chr2	201700267	201782112	ALS2	https://omim.org/entry/606352	Amyotrophic lateral sclerosis 2, juvenile	https://omim.org/entry/205100	Autosomal recessive	57679	ENSG00000003393
chr2	201700267	201782112	ALS2	https://omim.org/entry/606352	Spastic paralysis, infantile onset ascending	https://omim.org/entry/607225	Autosomal recessive	57679	ENSG00000003393
chr1	11845709	11847783	AMFR	https://omim.org/entry/603243	Spastic paraplegia 89	https://omim.org/entry/620379	Autosomal recessive	4878	ENSG00000175206
chr1	109616104	109632051	AMPD2	https://omim.org/entry/102771	Spastic paraplegia 63, autosomal recessive	https://omim.org/entry/615686	Autosomal recessive	271	ENSG00000116337
chr1	109616104	109632051	AMPD2	https://omim.org/entry/102771	Pontocerebellar hypoplasia, type 9	https://omim.org/entry/615809	Autosomal recessive	271	ENSG00000116337
chr14	20684177	20698971	ANG	https://omim.org/entry/105850	Frontotemporal Dementia and/or Amyotrophic Lateral Sclerosis 7 (FTDALS7)	https://www.malacards.org/card/frontotemporal_dementia_and_or_amyotrophic_lateral_sclerosis_7	Autosomal dominant	283	ENSG00000214274
chr14	20684177	20698971	ANG	https://omim.org/entry/105850	Amyotrophic lateral sclerosis 9	https://omim.org/entry/611895	NA	283	ENSG00000214274
chr10	90912096	90921087	ANKRD1	https://omim.org/entry/609599			NA	27063	ENSG00000148677
chr3	43354859	43691594	ANO10	https://omim.org/entry/613726	Spinocerebellar ataxia, autosomal recessive 10	https://omim.org/entry/613728	Autosomal recessive	55129	ENSG00000160746
chr11	21782659	22283567	ANO5	https://omim.org/entry/608662	Gnathodiaphyseal dysplasia	https://omim.org/entry/166260	Autosomal dominant	203859	ENSG00000171714
chr11	21782659	22283567	ANO5	https://omim.org/entry/608662	Muscular dystrophy, limb-girdle, autosomal recessive 12	https://omim.org/entry/611307	Autosomal recessive	203859	ENSG00000171714
chr11	21782659	22283567	ANO5	https://omim.org/entry/608662	Miyoshi muscular dystrophy 3	https://omim.org/entry/613319	Autosomal recessive	203859	ENSG00000171714
chr10	80150889	80205572	ANXA11	https://omim.org/entry/602572	Amyotrophic lateral sclerosis 23	https://omim.org/entry/617839	Autosomal dominant	311	ENSG00000122359
chr10	80150889	80205572	ANXA11	https://omim.org/entry/602572	Inclusion body myopathy and brain white matter abnormalities	https://omim.org/entry/619733	Autosomal dominant	311	ENSG00000122359
chr1	113894194	113905712	AP4B1	https://omim.org/entry/607245	Spastic paraplegia 47, autosomal recessive	https://omim.org/entry/614066	Autosomal recessive	10717	ENSG00000134262
chr15	50908672	51005895	AP4E1	https://omim.org/entry/607244	Stuttering, familial persistent, 1	https://omim.org/entry/184450	Autosomal dominant	23431	ENSG00000081014
chr15	50908672	51005895	AP4E1	https://omim.org/entry/607244	Spastic paraplegia 51, autosomal recessive	https://omim.org/entry/613744	Autosomal recessive	23431	ENSG00000081014
chr7	100100858	100110345	AP4M1	https://omim.org/entry/602296	Spastic paraplegia 50, autosomal recessive	https://omim.org/entry/612936	Autosomal recessive	9179	ENSG00000221838
chr14	31025106	31130996	AP4S1	https://omim.org/entry/607243	Spastic paraplegia 52, autosomal recessive	https://omim.org/entry/614067	Autosomal recessive	11154	ENSG00000100478
chr7	4775615	4794397	AP5Z1	https://omim.org/entry/613653	Spastic paraplegia 48, autosomal recessive	https://omim.org/entry/613647	Autosomal recessive	9907	ENSG00000242802
chr9	32886601	33025130	APTX	https://omim.org/entry/606350	Ataxia, early-onset, with oculomotor apraxia and hypoalbuminemia	https://omim.org/entry/208920	Autosomal recessive	54840	ENSG00000137074
chrX	67544021	67730619	AR	https://omim.org/entry/313700	Androgen insensitivity	https://omim.org/entry/300068	X-linked recessive	367	ENSG00000169083
chrX	67544021	67730619	AR	https://omim.org/entry/313700	Hypospadias 1, X-linked	https://omim.org/entry/300633	X-linked recessive	367	ENSG00000169083
chrX	67544021	67730619	AR	https://omim.org/entry/313700	Spinal and bulbar muscular atrophy, X-linked 1	https://omim.org/entry/313200	X-linked recessive	367	ENSG00000169083
chr8	1823926	1958641	ARHGEF10	https://omim.org/entry/608136	Slowed nerve conduction velocity, AD	https://omim.org/entry/608236	Autosomal dominant	9639	ENSG00000104728
chr16	18791609	18801572	ARL6IP1	https://omim.org/entry/607669	Spastic paraplegia 61, autosomal recessive	https://omim.org/entry/615685	Autosomal recessive	23204	ENSG00000170540
chr8	18055992	18084998	ASAH1	https://omim.org/entry/613468	Spinal muscular atrophy with progressive myoclonic epilepsy	https://omim.org/entry/159950	Autosomal recessive	427	ENSG00000104763
chr8	18055992	18084998	ASAH1	https://omim.org/entry/613468	Farber lipogranulomatosis	https://omim.org/entry/228000	Autosomal recessive	427	ENSG00000104763
chr10	72096032	72217134	ASCC1	https://omim.org/entry/614215	Spinal muscular atrophy with congenital bone fractures 2	https://omim.org/entry/616867	Autosomal recessive	51008	ENSG00000138303
chr6	106045423	106325791	ATG5	https://omim.org/entry/604261	Spinocerebellar ataxia, autosomal recessive 25	https://omim.org/entry/617584	Autosomal recessive	9474	ENSG00000057663
chr3	11272309	11557665	ATG7	https://omim.org/entry/608760	Spinocerebellar ataxia, autosomal recessive 31	https://omim.org/entry/619422	Autosomal recessive	10533	ENSG00000197548
chr14	50532509	50634017	ATL1	https://omim.org/entry/606439	Spastic paraplegia 3A, autosomal dominant	https://omim.org/entry/182600	Autosomal dominant	51062	ENSG00000198513
chr14	50532509	50634017	ATL1	https://omim.org/entry/606439	Neuropathy, hereditary sensory, type ID	https://omim.org/entry/613708	Autosomal dominant	51062	ENSG00000198513
chr11	63624087	63671921	ATL3	https://omim.org/entry/609369	Neuropathy, hereditary sensory, type IF	https://omim.org/entry/615632	Autosomal dominant	25923	ENSG00000184743
chr11	108222804	108369102	ATM	https://omim.org/entry/607585	Ataxia-telangiectasia	https://omim.org/entry/208900	Autosomal recessive	472	ENSG00000149311
chr1	16985958	17011928	ATP13A2	https://omim.org/entry/610513	Spastic paraplegia 78, autosomal recessive	https://omim.org/entry/617225	Autosomal recessive	23400	ENSG00000159363
chr1	116372668	116410261	ATP1A1	https://omim.org/entry/182310	Charcot-Marie-Tooth disease, axonal, type 2DD	https://omim.org/entry/618036	Autosomal dominant	476	ENSG00000163399
chr1	116372668	116410261	ATP1A1	https://omim.org/entry/182310	Hypomagnesemia, seizures, and impaired intellectual development 2	https://omim.org/entry/618314	Autosomal dominant	476	ENSG00000163399
chr1	160115759	160143591	ATP1A2	https://omim.org/entry/182340	Alternating hemiplegia of childhood 1	https://omim.org/entry/104290	Autosomal dominant	477	ENSG00000018625
chr1	160115759	160143591	ATP1A2	https://omim.org/entry/182340	Migraine, familial basilar	https://omim.org/entry/602481	Autosomal dominant	477	ENSG00000018625
chr1	160115759	160143591	ATP1A2	https://omim.org/entry/182340	Migraine, familial hemiplegic, 2	https://omim.org/entry/602481	Autosomal dominant	477	ENSG00000018625
chr1	160115759	160143591	ATP1A2	https://omim.org/entry/182340	Developmental and epileptic encephalopathy 98	https://omim.org/entry/619605	Autosomal dominant	477	ENSG00000018625
chr1	160115759	160143591	ATP1A2	https://omim.org/entry/182340	Fetal akinesia, respiratory insufficiency, microcephaly, polymicrogyria, and dysmorphic facies	https://omim.org/entry/619602	Autosomal recessive	477	ENSG00000018625
chr16	28878405	28904466	ATP2A1	https://omim.org/entry/108730	Brody myopathy	https://omim.org/entry/601003	Autosomal recessive	487	ENSG00000196296
chrX	77910693	78050395	ATP7A	https://omim.org/entry/300011	Spinal muscular atrophy, distal	https://omim.org/entry/300489	X-linked recessive	538	ENSG00000165240
chr6	16299112	16761460	ATXN1	https://omim.org/entry/601556	Spinocerebellar ataxia 1	https://omim.org/entry/164400	Autosomal dominant	6310	ENSG00000124788
chr22	45671834	45845307	ATXN10	https://omim.org/entry/611150	Spinocerebellar ataxia 10	https://omim.org/entry/603516	Autosomal dominant	25814	ENSG00000130638
chr12	111452214	111599673	ATXN2	https://omim.org/entry/601517	Spinocerebellar ataxia 2	https://omim.org/entry/183090	Autosomal dominant	6311	ENSG00000204842
chr14	92044496	92106621	ATXN3	https://omim.org/entry/607047	Machado-Joseph disease	https://omim.org/entry/109150	Autosomal dominant	4287	ENSG00000066427
chr3	63863144	64003462	ATXN7	https://omim.org/entry/607640	Spinocerebellar ataxia 7	https://omim.org/entry/164500	Autosomal dominant	6314	ENSG00000163635
chr1	235447190	235504452	B3GALNT2	https://omim.org/entry/610194	Muscular dystrophy-dystroglycanopathy (congenital with brain and eye anomalies), type A, 11	https://omim.org/entry/615181	Autosomal recessive	148789	ENSG00000162885
chr12	57623409	57633239	B4GALNT1	https://omim.org/entry/601873	Spastic paraplegia 26, autosomal recessive	https://omim.org/entry/609195	Autosomal recessive	2583	ENSG00000135454
chr11	66345374	66347629	B4GAT1	https://omim.org/entry/605517	Muscular dystrophy-dystroglycanopathy (congenital with brain and eye anomalies), type A, 13	https://omim.org/entry/615287	Autosomal recessive	11041	ENSG00000174684
chr10	119651380	119677819	BAG3	https://omim.org/entry/603883	Myopathy, myofibrillar, 6	https://omim.org/entry/612954	Autosomal dominant	9531	ENSG00000151929
chr10	119651380	119677819	BAG3	https://omim.org/entry/603883	Cardiomyopathy, dilated, 1HH	https://omim.org/entry/613881	Autosomal dominant	9531	ENSG00000151929
chr10	119651380	119677819	BAG3	https://omim.org/entry/603883	Neuronopathy, distal hereditary motor, autosomal dominant 15	https://omim.org/entry/621094	Autosomal dominant	9531	ENSG00000151929
chr10	119651380	119677819	BAG3	https://omim.org/entry/603883	Charcot-Marie-Tooth disease, axonal, type 2JJ	https://omim.org/entry/621095	Autosomal dominant	9531	ENSG00000151929
chr14	103556545	103562657	BAG5	https://omim.org/entry/603885	Cardiomyopathy, dilated, 2F	https://omim.org/entry/619747	Autosomal recessive	9529	ENSG00000166170
chr16	66427295	66493529	BEAN1	https://omim.org/entry/612051	Spinocerebellar ataxia 31	https://omim.org/entry/117210	Autosomal dominant	146227	ENSG00000166546
chr7	93962762	94004382	BET1	https://omim.org/entry/605456	Muscular dystrophy, congenital, with rapid progression	https://omim.org/entry/254100	Autosomal recessive	10282	ENSG00000105829
chr9	92711363	92764833	BICD2	https://omim.org/entry/609797	Spinal muscular atrophy, lower extremity-predominant, 2A, autosomal dominant	https://omim.org/entry/615290	Autosomal dominant	23299	ENSG00000185963
chr9	92711363	92764833	BICD2	https://omim.org/entry/609797	Spinal muscular atrophy, lower extremity-predominant, 2B, autosomal dominant	https://omim.org/entry/618291	Autosomal dominant	23299	ENSG00000185963
chr2	127048027	127107288	BIN1	https://omim.org/entry/601248	Centronuclear myopathy 2	https://omim.org/entry/255200	Autosomal recessive	274	ENSG00000136717
chr14	53949736	53958761	BMP4	https://omim.org/entry/112262	Orofacial cleft 11	https://omim.org/entry/600625	Autosomal dominant	652	ENSG00000125378
chr14	53949736	53958761	BMP4	https://omim.org/entry/112262	Microphthalmia, syndromic 6	https://omim.org/entry/607932	Autosomal dominant	652	ENSG00000125378
chr11	62689289	62709845	BSCL2	https://omim.org/entry/606158	Silver spastic paraplegia syndrome	https://omim.org/entry/270685	Autosomal dominant	26580	ENSG00000168000
chr11	62689289	62709845	BSCL2	https://omim.org/entry/606158	Neuronopathy, distal hereditary motor, autosomal dominant 13	https://omim.org/entry/619112	Autosomal dominant	26580	ENSG00000168000
chr11	62689289	62709845	BSCL2	https://omim.org/entry/606158	Lipodystrophy, congenital generalized, type 2	https://omim.org/entry/269700	Autosomal recessive	26580	ENSG00000168000
chr11	62689289	62709845	BSCL2	https://omim.org/entry/606158	Encephalopathy, progressive, with or without lipodystrophy	https://omim.org/entry/615924	Autosomal recessive	26580	ENSG00000168000
chr6	105096822	105137157	BVES	https://omim.org/entry/604577	Limb-Girdle, Muscular dystrophy, type 2X	https://omim.org/entry/616812	Autosomal recessive	11149	ENSG00000112276
chr12	123233385	123258079	C12orf65	https://omim.org/entry/613541	Spastic paraplegia 55	https://omim.org/entry/615035	Autosomal recessive	91574	ENSG00000130921
chr19	29698937	29715789	C19orf12	https://omim.org/entry/614297	Neurodegeneration with brain iron accumulation 4	https://omim.org/entry/614298	Autosomal dominant; Autosomal recessive	83636	ENSG00000131943
chr19	29698937	29715789	C19orf12	https://omim.org/entry/614297	Spastic paraplegia 43, autosomal recessive	https://omim.org/entry/615043	Autosomal recessive	83636	ENSG00000131943
chr9	27535640	27573866	C9orf72	https://omim.org/entry/614260	Frontotemporal dementia and/or amyotrophic lateral sclerosis 1	https://omim.org/entry/105550	Autosomal dominant	203228	ENSG00000147894
chr8	60185412	60281400	CA8	https://omim.org/entry/114815	Spinocerebellar ataxia 34	https://omim.org/entry/613227	Autosomal recessive	767	ENSG00000178538
chr19	13206442	13624489	CACNA1A	https://omim.org/entry/601011	Episodic ataxia, type 2	https://omim.org/entry/108500	Autosomal dominant	773	ENSG00000141837
chr19	13206442	13624489	CACNA1A	https://omim.org/entry/601011	Migraine, familial hemiplegic, 1	https://omim.org/entry/141500	Autosomal dominant	773	ENSG00000141837
chr19	13206442	13624489	CACNA1A	https://omim.org/entry/601011	Migraine, familial hemiplegic, 1, with progressive cerebellar ataxia	https://omim.org/entry/141500	Autosomal dominant	773	ENSG00000141837
chr19	13206442	13624489	CACNA1A	https://omim.org/entry/601011	Spinocerebellar ataxia 6	https://omim.org/entry/183086	Autosomal dominant	773	ENSG00000141837
chr19	13206442	13624489	CACNA1A	https://omim.org/entry/601011	Developmental and epileptic encephalopathy 42	https://omim.org/entry/617106	Autosomal dominant	773	ENSG00000141837
chr12	1970772	2697950	CACNA1C	https://omim.org/entry/114205	Timothy syndrome	https://omim.org/entry/601005	Autosomal dominant	775	ENSG00000151067
chr12	1970772	2697950	CACNA1C	https://omim.org/entry/114205	Neurodevelopmental disorder with hypotonia, language delay, and skeletal defects with or without seizures	https://omim.org/entry/620029	Autosomal dominant	775	ENSG00000151067
chr17	50560715	50627474	CACNA1G	https://omim.org/entry/604065	Spinocerebellar ataxia 42	https://omim.org/entry/616795	Autosomal dominant	8913	ENSG00000006283
chr17	50560715	50627474	CACNA1G	https://omim.org/entry/604065	Spinocerebellar ataxia 42, early-onset, severe, with neurodevelopmental deficits	https://omim.org/entry/618087	Autosomal dominant	8913	ENSG00000006283
chr16	1153103	1224169	CACNA1H	https://omim.org/entry/607904	Hyperaldosteronism, familial, type IV	https://omim.org/entry/617027	Autosomal dominant	8912	ENSG00000196557
chr16	1153103	1224169	CACNA1H	https://omim.org/entry/607904	Epilepsy, childhood absence, susceptibility to, 6	https://omim.org/entry/611942	NA	8912	ENSG00000196557
chr16	1153103	1224169	CACNA1H	https://omim.org/entry/607904	Epilepsy, idiopathic generalized, susceptibility to, 6	https://omim.org/entry/611942	NA	8912	ENSG00000196557
chr1	201039512	201112451	CACNA1S	https://omim.org/entry/114208	Hypokalemic periodic paralysis, type 1	https://omim.org/entry/170400	Autosomal dominant	779	ENSG00000081248
chr1	201039512	201112451	CACNA1S	https://omim.org/entry/114208	Thyrotoxic periodic paralysis, susceptibility to, 1	https://omim.org/entry/188580	Autosomal dominant	779	ENSG00000081248
chr1	201039512	201112451	CACNA1S	https://omim.org/entry/114208	Congenital myopathy 18 due to dihydropyridine receptor defect	https://omim.org/entry/620246	Autosomal dominant; Autosomal recessive	779	ENSG00000081248
chr10	18140424	18543557	CACNB2	https://omim.org/entry/600003	Brugada syndrome 4	https://omim.org/entry/611876	Autosomal dominant	783	ENSG00000165995
chr2	151832771	152099167	CACNB4	https://omim.org/entry/601949	Epilepsy, idiopathic generalized, susceptibility to, 9	https://omim.org/entry/607682	Autosomal dominant	785	ENSG00000182389
chr2	151832771	152099167	CACNB4	https://omim.org/entry/601949	Epilepsy, juvenile myoclonic, susceptibility to, 6	https://omim.org/entry/607682	Autosomal dominant	785	ENSG00000182389
chr2	151832771	152099167	CACNB4	https://omim.org/entry/601949	Episodic ataxia, type 5	https://omim.org/entry/613855	Autosomal dominant	785	ENSG00000182389
chr1	159171609	159203313	CADM3	https://omim.org/entry/609743	Charcot-Marie-Tooth disease, axonal, type 2FF	https://omim.org/entry/619519	Autosomal dominant	57863	ENSG00000162706
chr14	90396502	90408268	CALM1	https://omim.org/entry/114180	Ventricular tachycardia, catecholaminergic polymorphic, 4	https://omim.org/entry/614916	Autosomal dominant	801	ENSG00000198668
chr19	46601074	46610782	CALM3	https://omim.org/entry/114183	Ventricular tachycardia, catecholaminergic polymorphic 6	https://omim.org/entry/618782	Autosomal dominant	808	ENSG00000160014
chr19	16479061	16496167	CALR3	https://omim.org/entry/611414	Danon Disease (DAND)	https://www.malacards.org/card/danon_disease	NA	125972	ENSG00000269058
chr6	17393595	17557780	CAP2	https://omim.org/entry/618385	Cardiomyopathy, dilated, 2I	https://omim.org/entry/620462	Autosomal recessive	10486	ENSG00000112186
chr11	65180566	65212006	CAPN1	https://omim.org/entry/114220	Spastic paraplegia 76, autosomal recessive	https://omim.org/entry/616907	Autosomal recessive	823	ENSG00000014216
chr15	42359498	42412949	CAPN3	https://omim.org/entry/114240	Muscular dystrophy, limb-girdle, autosomal dominant 4	https://omim.org/entry/618129	Autosomal dominant	825	ENSG00000092529
chr15	42359498	42412949	CAPN3	https://omim.org/entry/114240	Muscular dystrophy, limb-girdle, autosomal recessive 1	https://omim.org/entry/253600	Autosomal recessive	825	ENSG00000092529
chr1	160190575	160201886	CASQ1	https://omim.org/entry/114250	Myopathy, vacuolar, with CASQ1 aggregates	https://omim.org/entry/616231	Autosomal dominant	844	ENSG00000143318
chr1	115698038	115837921	CASQ2	https://omim.org/entry/114251	Ventricular tachycardia, catecholaminergic polymorphic, 2	https://omim.org/entry/611938	Autosomal recessive	845	ENSG00000118729
chr3	8733802	8841808	CAV3	https://omim.org/entry/601253	Creatine phosphokinase, elevated serum	https://omim.org/entry/123320	Autosomal dominant	859	ENSG00000182533
chr3	8733802	8841808	CAV3	https://omim.org/entry/601253	Rippling muscle disease 2	https://omim.org/entry/606072	Autosomal dominant	859	ENSG00000182533
chr3	8733802	8841808	CAV3	https://omim.org/entry/601253	Myopathy, distal, Tateyama type	https://omim.org/entry/614321	Autosomal dominant	859	ENSG00000182533
chr3	8733802	8841808	CAV3	https://omim.org/entry/601253	Cardiomyopathy, familial hypertrophic	https://omim.org/entry/192600	Autosomal dominant; Digenic dominant	859	ENSG00000182533
chr17	42402449	42423256	CAVIN1	https://omim.org/entry/603198	Lipodystrophy, congenital generalized, type 4	https://omim.org/entry/613327	Autosomal recessive	284119	ENSG00000177469
chr16	722582	726954	CCDC78	https://omim.org/entry/614666	Centronuclear myopathy 4	https://omim.org/entry/614807	Autosomal dominant	124093	ENSG00000162004
chr14	91271323	91417844	CCDC88C	https://omim.org/entry/611204	Spinocerebellar ataxia 40	https://omim.org/entry/616053	Autosomal dominant	440193	ENSG00000015133
chr5	10249929	10266389	CCT5	https://omim.org/entry/610150	Neuropathy, hereditary sensory, with spastic paraplegia	https://omim.org/entry/256840	Autosomal recessive	22948	ENSG00000150753
chr18	27932879	28177946	CDH2	https://omim.org/entry/114020	Arrhythmogenic right ventricular dysplasia 14	https://omim.org/entry/618920	Autosomal dominant	1000	ENSG00000170558
chr18	27932879	28177946	CDH2	https://omim.org/entry/114020	Attention deficit-hyperactivity disorder 8	https://omim.org/entry/619957	Autosomal recessive	1000	ENSG00000170558
chr1	109105951	109113857	CFAP276	https://omim.org/entry/618682	Charcot-Marie-Tooth Disease (CMT)	https://www.malacards.org/card/charcot_marie_tooth_disease	NA	127003	ENSG00000179902
chr14	34709113	34714823	CFL2	https://omim.org/entry/601443	Nemaline myopathy 7, autosomal recessive	https://omim.org/entry/610687	Autosomal recessive	1073	ENSG00000165410
chr10	49609095	49667942	CHAT	https://omim.org/entry/118490	Myasthenic syndrome, congenital, 6, presynaptic	https://omim.org/entry/254210	Autosomal recessive	1103	ENSG00000070748
chr22	23765834	23767972	CHCHD10	https://omim.org/entry/615903	Spinal muscular atrophy, Jokela type	https://omim.org/entry/615048	Autosomal dominant	400916	ENSG00000250479
chr22	23765834	23767972	CHCHD10	https://omim.org/entry/615903	Frontotemporal dementia and/or amyotrophic lateral sclerosis 2	https://omim.org/entry/615911	Autosomal dominant	400916	ENSG00000250479
chr22	23765834	23767972	CHCHD10	https://omim.org/entry/615903	Myopathy, isolated mitochondrial, autosomal dominant	https://omim.org/entry/616209	Autosomal dominant	400916	ENSG00000250479
chr14	21385199	21456123	CHD8	https://omim.org/entry/610528	Intellectual developmental disorder with autism and macrocephaly	https://omim.org/entry/615032	Autosomal dominant	57680	ENSG00000100888
chr22	50578959	50601455	CHKB	https://omim.org/entry/612395	Muscular dystrophy, congenital, megaconial type	https://omim.org/entry/602541	Autosomal recessive	1120	ENSG00000100288
chr3	87227271	87255556	CHMP2B	https://omim.org/entry/609512	Frontotemporal dementia and/or amyotrophic lateral sclerosis 7	https://omim.org/entry/600795	Autosomal dominant	25978	ENSG00000083937
chr15	41230839	41281887	CHP1	https://omim.org/entry/606988	Spastic ataxia 9, autosomal recessive	https://omim.org/entry/618438	Autosomal recessive	11261	ENSG00000187446
chr2	174747592	174787935	CHRNA1	https://omim.org/entry/100690	Myasthenic syndrome, congenital, 1A, slow-channel	https://omim.org/entry/601462	Autosomal dominant	1134	ENSG00000138435
chr2	174747592	174787935	CHRNA1	https://omim.org/entry/100690	Myasthenic syndrome, congenital, 1B, fast-channel	https://omim.org/entry/608930	Autosomal dominant; Autosomal recessive	1134	ENSG00000138435
chr17	7445061	7457710	CHRNB1	https://omim.org/entry/100710	Myasthenic syndrome, congenital, 2A, slow-channel	https://omim.org/entry/616313	Autosomal dominant	1140	ENSG00000170175
chr17	7445061	7457710	CHRNB1	https://omim.org/entry/100710	Myasthenic syndrome, congenital, 2C, associated with acetylcholine receptor deficiency	https://omim.org/entry/616314	Autosomal recessive	1140	ENSG00000170175
chr2	232525993	232536667	CHRND	https://omim.org/entry/100720	Myasthenic syndrome, congenital, 3A, slow-channel	https://omim.org/entry/616321	Autosomal dominant	1144	ENSG00000135902
chr2	232525993	232536667	CHRND	https://omim.org/entry/100720	Myasthenic syndrome, congenital, 3B, fast-channel	https://omim.org/entry/616322	Autosomal recessive	1144	ENSG00000135902
chr2	232525993	232536667	CHRND	https://omim.org/entry/100720	Myasthenic syndrome, congenital, 3C, associated with acetylcholine receptor deficiency	https://omim.org/entry/616323	Autosomal recessive	1144	ENSG00000135902
chr17	4897771	4934438	CHRNE	https://omim.org/entry/100725	Myasthenic syndrome, congenital, 4A, slow-channel	https://omim.org/entry/605809	Autosomal dominant; Autosomal recessive	1145	ENSG00000108556
chr17	4897771	4934438	CHRNE	https://omim.org/entry/100725	Myasthenic syndrome, congenital, 4C, associated with acetylcholine receptor deficiency	https://omim.org/entry/608931	Autosomal recessive	1145	ENSG00000108556
chr17	4897771	4934438	CHRNE	https://omim.org/entry/100725	Myasthenic syndrome, congenital, 4B, fast-channel	https://omim.org/entry/616324	Autosomal recessive	1145	ENSG00000108556
chr2	232539692	232548115	CHRNG	https://omim.org/entry/100730	Escobar syndrome (multiple pterygium syndrome)	https://omim.org/entry/265000	Autosomal recessive	1146	ENSG00000196811
chr2	96266225	96274173	CIAO1	https://omim.org/entry/604333	Multiple mitochondrial dysfunctions syndrome 10	https://omim.org/entry/620960	Autosomal recessive	9391	ENSG00000144021
chr7	143316111	143352083	CLCN1	https://omim.org/entry/118425	Myotonia congenita, dominant	https://omim.org/entry/160800	Autosomal dominant	1180	ENSG00000188037
chr7	143316111	143352083	CLCN1	https://omim.org/entry/118425	Myotonia levior	https://omim.org/entry/160800	Autosomal dominant	1180	ENSG00000188037
chr7	143316111	143352083	CLCN1	https://omim.org/entry/118425	Myotonia congenita, recessive	https://omim.org/entry/255700	Autosomal recessive	1180	ENSG00000188037
chr16	28474111	28495575	CLN3	https://omim.org/entry/607042	Ceroid lipofuscinosis, neuronal, 3	https://omim.org/entry/204200	Autosomal recessive	1201	ENSG00000188603
chr22	19179473	19291719	CLTCL1	https://omim.org/entry/601273	Congenital insensitivity to pain with severe intellectual disability	https://www.orpha.net/en/disease/detail/453510?name=CLTCL1&mode=gene	NA	8218	ENSG00000070371
chr3	129167827	129183922	CNBP	https://omim.org/entry/116955	Myotonic dystrophy 2	https://omim.org/entry/602668	Autosomal dominant	7555	ENSG00000169714
chr12	40692439	41072415	CNTN1	https://omim.org/entry/600016	Congenital myopathy 12	https://omim.org/entry/612540	Autosomal recessive	1272	ENSG00000018236
chr17	42682531	42699993	CNTNAP1	https://omim.org/entry/602346	Lethal congenital contracture syndrome 7	https://omim.org/entry/616286	Autosomal recessive	8506	ENSG00000108797
chr17	42682531	42699993	CNTNAP1	https://omim.org/entry/602346	Hypomyelinating neuropathy, congenital, 3	https://omim.org/entry/618186	Autosomal recessive	8506	ENSG00000108797
chr1	52684449	52698347	COA7	https://omim.org/entry/615623	Spinocerebellar ataxia, autosomal recessive, with axonal neuropathy 3	https://omim.org/entry/618387	Autosomal recessive	65260	ENSG00000162377
chr6	75084326	75206267	COL12A1	https://omim.org/entry/120320	Bethlem myopathy 2	https://omim.org/entry/616471	Autosomal dominant	1303	ENSG00000111799
chr6	75084326	75206267	COL12A1	https://omim.org/entry/120320	Ullrich congenital muscular dystrophy 2	https://omim.org/entry/616470	Autosomal recessive	1303	ENSG00000111799
chr10	69801880	69964275	COL13A1	https://omim.org/entry/120350	Myasthenic syndrome, congenital, 19	https://omim.org/entry/616720	Autosomal recessive	1305	ENSG00000197467
chr4	108808725	109302752	COL25A1	https://omim.org/entry/610004	Fibrosis of extraocular muscles, congenital, 5	https://omim.org/entry/616219	Autosomal recessive	84570	ENSG00000188517
chr21	45981770	46005050	COL6A1	https://omim.org/entry/120220	Bethlem myopathy 1A	https://omim.org/entry/158810	Autosomal dominant	1291	ENSG00000142156
chr21	45981770	46005050	COL6A1	https://omim.org/entry/120220	Ullrich congenital muscular dystrophy 1A	https://omim.org/entry/254090	Autosomal dominant; Autosomal recessive	1291	ENSG00000142156
chr21	46098112	46132848	COL6A2	https://omim.org/entry/120240	Bethlem myopathy 1B	https://omim.org/entry/620725	Autosomal dominant; Autosomal recessive	1292	ENSG00000142173
chr21	46098112	46132848	COL6A2	https://omim.org/entry/120240	Ullrich congenital muscular dystrophy 1B	https://omim.org/entry/620727	Autosomal dominant; Autosomal recessive	1292	ENSG00000142173
chr21	46098112	46132848	COL6A2	https://omim.org/entry/120240	Myosclerosis, congenital	https://omim.org/entry/255600	Autosomal recessive	1292	ENSG00000142173
chr2	237324003	237414328	COL6A3	https://omim.org/entry/120250	Bethlem myopathy 1C	https://omim.org/entry/620726	Autosomal dominant; Autosomal recessive	1293	ENSG00000163359
chr2	237324003	237414328	COL6A3	https://omim.org/entry/120250	Ullrich congenital muscular dystrophy 1C	https://omim.org/entry/620728	Autosomal dominant; Autosomal recessive	1293	ENSG00000163359
chr2	237324003	237414328	COL6A3	https://omim.org/entry/120250	Dystonia 27	https://omim.org/entry/616411	Autosomal recessive	1293	ENSG00000163359
chr3	15450133	15521751	COLQ	https://omim.org/entry/603033	Myasthenic syndrome, congenital, 5	https://omim.org/entry/603034	Autosomal recessive	8292	ENSG00000206561
chr4	83261536	83284914	COQ2	https://omim.org/entry/609825	Multiple system atrophy, susceptibility to	https://omim.org/entry/146500	Autosomal dominant; Autosomal recessive	27235	ENSG00000173085
chr4	83261536	83284914	COQ2	https://omim.org/entry/609825	Coenzyme Q10 deficiency, primary, 1	https://omim.org/entry/607426	Autosomal recessive	27235	ENSG00000173085
chr9	128322544	128334072	COQ4	https://omim.org/entry/612898	Coenzyme Q10 deficiency, primary, 7	https://omim.org/entry/616276	Autosomal recessive	51117	ENSG00000167113
chr9	128322544	128334072	COQ4	https://omim.org/entry/612898	Spastic ataxia 10, autosomal recessive	https://omim.org/entry/620666	Autosomal recessive	51117	ENSG00000167113
chr12	120503279	120534434	COQ5	https://omim.org/entry/616359	Coenzyme Q10 deficiency, primary, 9	https://omim.org/entry/619028	Autosomal recessive	84274	ENSG00000110871
chr14	73949926	73963670	COQ6	https://omim.org/entry/614647	Coenzyme Q10 deficiency, primary, 6	https://omim.org/entry/614650	Autosomal recessive	51004	ENSG00000119723
chr16	19067614	19080095	COQ7	https://omim.org/entry/601683	Coenzyme Q10 deficiency, primary, 8	https://omim.org/entry/616733	Autosomal recessive	10229	ENSG00000167186
chr16	19067614	19080095	COQ7	https://omim.org/entry/601683	Neuronopathy, distal hereditary motor, autosomal recessive 9	https://omim.org/entry/620402	Autosomal recessive	10229	ENSG00000167186
chr1	226940286	226987544	COQ8A	https://omim.org/entry/606980	Coenzyme Q10 deficiency, primary, 4	https://omim.org/entry/612016	Autosomal recessive	56997	ENSG00000163050
chr16	57447425	57461270	COQ9	https://omim.org/entry/612837	Coenzyme Q10 deficiency, primary, 5	https://omim.org/entry/614654	Autosomal recessive	57017	ENSG00000088682
chr10	99710868	99732127	COX15	https://omim.org/entry/603646	Mitochondrial complex IV deficiency, nuclear type 6	https://omim.org/entry/615119	Autosomal recessive	1355	ENSG00000014919
chr14	70325081	70416984	COX16	https://omim.org/entry/618064	Mitochondrial complex IV deficiency, nuclear type 22	https://omim.org/entry/619355	Autosomal recessive	51241	ENSG00000133983
chr1	244835616	244845057	COX20	https://omim.org/entry/614698	Mitochondrial complex IV deficiency, nuclear type 11	https://omim.org/entry/619054	Autosomal recessive	116228	ENSG00000203667
chr12	120438090	120440737	COX6A1	https://omim.org/entry/602072	Charcot-Marie-Tooth disease, recessive intermediate D	https://omim.org/entry/616039	Autosomal recessive	1337	ENSG00000111775
chr16	31427731	31428360	COX6A2	https://omim.org/entry/602009	Mitochondrial complex IV deficiency, nuclear type 18	https://omim.org/entry/619062	Autosomal recessive	1339	ENSG00000156885
chr19	49690898	49713731	CPT1C	https://omim.org/entry/608846	Spastic paraplegia 73, autosomal dominant	https://omim.org/entry/616282	Autosomal dominant	126129	ENSG00000169169
chr1	53196792	53214197	CPT2	https://omim.org/entry/600650	CPT II deficiency, myopathic, stress-induced	https://omim.org/entry/255110	Autosomal dominant; Autosomal recessive	1376	ENSG00000157184
chr1	53196792	53214197	CPT2	https://omim.org/entry/600650	Encephalopathy, acute, infection-induced, 4, susceptibility to	https://omim.org/entry/614212	Autosomal dominant; Autosomal recessive	1376	ENSG00000157184
chr1	53196792	53214197	CPT2	https://omim.org/entry/600650	CPT II deficiency, infantile	https://omim.org/entry/600649	Autosomal recessive	1376	ENSG00000157184
chr1	53196792	53214197	CPT2	https://omim.org/entry/600650	CPT II deficiency, lethal neonatal	https://omim.org/entry/608836	Autosomal recessive	1376	ENSG00000157184
chr7	16087525	16502504	CRPPA	https://omim.org/entry/614631	Muscular dystrophy-dystroglycanopathy (congenital with brain and eye anomalies), type A, 7	https://omim.org/entry/614643	Autosomal recessive	729920	ENSG00000214960
chr7	16087525	16502504	CRPPA	https://omim.org/entry/614631	Muscular dystrophy-dystroglycanopathy (limb-girdle), type C, 7	https://omim.org/entry/616052	Autosomal recessive	729920	ENSG00000214960
chr11	111908564	111923722	CRYAB	https://omim.org/entry/123590	Myopathy, myofibrillar, 2A, adult-onset	https://omim.org/entry/608810	Autosomal dominant	1410	ENSG00000109846
chr11	111908564	111923722	CRYAB	https://omim.org/entry/123590	Cardiomyopathy, dilated, 1II	https://omim.org/entry/615184	Autosomal dominant	1410	ENSG00000109846
chr11	111908564	111923722	CRYAB	https://omim.org/entry/123590	Myopathy, myofibrillar, 2B, infantile-onset	https://omim.org/entry/613869	Autosomal recessive	1410	ENSG00000109846
chr11	19182030	19210571	CSRP3	https://omim.org/entry/600824	Cardiomyopathy, hypertrophic, 12	https://omim.org/entry/612124	Autosomal dominant	8048	ENSG00000129170
chr11	19182030	19210571	CSRP3	https://omim.org/entry/600824	Cardiomyopathy, dilated, 1M	https://omim.org/entry/607482	NA	8048	ENSG00000129170
chr16	67562467	67639177	CTCF	https://omim.org/entry/604167	Intellectual developmental disorder, autosomal dominant 21	https://omim.org/entry/615502	Autosomal dominant	10664	ENSG00000102974
chr18	79679803	79754503	CTDP1	https://omim.org/entry/604927	Congenital cataracts, facial dysmorphism, and neuropathy	https://omim.org/entry/604168	Autosomal recessive	9150	ENSG00000060069
chr10	65912457	67763637	CTNNA3	https://omim.org/entry/607667	Arrhythmogenic right ventricular dysplasia 13	https://omim.org/entry/615616	Autosomal dominant	29119	ENSG00000183230
chr3	41194741	41260096	CTNNB1	https://omim.org/entry/116806	Neurodevelopmental disorder with spastic diplegia and visual defects	https://omim.org/entry/615075	Autosomal dominant	1499	ENSG00000168036
chr10	100232298	100267680	CWF19L1	https://omim.org/entry/616120	Spinocerebellar ataxia, autosomal recessive 17	https://omim.org/entry/616127	Autosomal recessive	55280	ENSG00000095485
chr4	107931549	107953461	CYP2U1	https://omim.org/entry/610670	Spastic paraplegia 56, autosomal recessive	https://omim.org/entry/615030	Autosomal recessive	113612	ENSG00000155016
chr8	64587763	64798737	CYP7B1	https://omim.org/entry/603711	Spastic paraplegia 5A, autosomal recessive	https://omim.org/entry/270800	Autosomal recessive	9420	ENSG00000172817
chr3	49468713	49535618	DAG1	https://omim.org/entry/128239	Muscular dystrophy-dystroglycanopathy (limb-girdle), type C, 9	https://omim.org/entry/613818	Autosomal recessive	1605	ENSG00000173402
chr3	49468713	49535618	DAG1	https://omim.org/entry/128239	Muscular dystrophy-dystroglycanopathy (congenital with brain and eye anomalies), type A, 9	https://omim.org/entry/616538	Autosomal recessive	1605	ENSG00000173402
chr1	160215715	160262549	DCAF8	https://omim.org/entry/615820	Giant axonal neuropathy 2, autosomal dominant	https://omim.org/entry/610100	Autosomal dominant	50717	ENSG00000132716
chr2	74361154	74392087	DCTN1	https://omim.org/entry/601143	Perry syndrome	https://omim.org/entry/168605	Autosomal dominant	1639	ENSG00000204843
chr2	74361154	74392087	DCTN1	https://omim.org/entry/601143	Neuronopathy, distal hereditary motor, autosomal dominant 14	https://omim.org/entry/607641	Autosomal dominant	1639	ENSG00000204843
chr2	74361154	74392087	DCTN1	https://omim.org/entry/601143	Perry Syndrome (PERRYS)	https://www.malacards.org/card/perry_syndrome	Autosomal dominant; Autosomal recessive	1639	ENSG00000204843
chr14	53036745	53153323	DDHD1	https://omim.org/entry/614603	Spastic paraplegia 28, autosomal recessive	https://omim.org/entry/609340	Autosomal recessive	80821	ENSG00000100523
chr8	38225218	38275558	DDHD2	https://omim.org/entry/615003	Spastic paraplegia 54, autosomal recessive	https://omim.org/entry/615033	Autosomal recessive	23259	ENSG00000085788
chr2	219418377	219426735	DES	https://omim.org/entry/125660	Scapuloperoneal syndrome, neurogenic, Kaeser type	https://omim.org/entry/181400	Autosomal dominant	1674	ENSG00000175084
chr2	219418377	219426735	DES	https://omim.org/entry/125660	Cardiomyopathy, dilated, 1I	https://omim.org/entry/604765	Autosomal dominant	1674	ENSG00000175084
chr2	219418377	219426735	DES	https://omim.org/entry/125660	Myopathy, myofibrillar, 1	https://omim.org/entry/601419	Autosomal dominant; Autosomal recessive	1674	ENSG00000175084
chr11	75759512	75801535	DGAT2	https://omim.org/entry/606983	Autosomal Dominant Charcot-Marie-Tooth Disease Type 2 Due to Dgat2 Mutation, Charcot-Marie-Tooth Disease (CMT)	https://www.malacards.org/card/autosomal_dominant_charcot_marie_tooth_disease_type_2_due_to_dgat2_mutation	NA	84649	ENSG00000062282
chr2	73926826	73958961	DGUOK	https://omim.org/entry/601465	Mitochondrial DNA depletion syndrome 3 (hepatocerebral type)	https://omim.org/entry/251880	Autosomal recessive	1716	ENSG00000114956
chr2	73926826	73958961	DGUOK	https://omim.org/entry/601465	Progressive external ophthalmoplegia with mitochondrial DNA deletions, autosomal recessive 4	https://omim.org/entry/617070	Autosomal recessive	1716	ENSG00000114956
chr10	12068954	12123221	DHTKD1	https://omim.org/entry/614984	Charcot-Marie-Tooth disease, axonal, type 2Q	https://omim.org/entry/615025	Autosomal dominant	55526	ENSG00000181192
chr10	12068954	12123221	DHTKD1	https://omim.org/entry/614984	Alpha-aminoadipic and alpha-ketoadipic aciduria	https://omim.org/entry/204750	Autosomal recessive	55526	ENSG00000181192
chr1	182839347	182887982	DHX9	https://omim.org/entry/603115	Intellectual developmental disorder, autosomal dominant 75	https://omim.org/entry/620988	Autosomal dominant	1660	ENSG00000135829
chrX	31097677	33339609	DMD	https://omim.org/entry/300377	Cardiomyopathy, dilated, 3B	https://omim.org/entry/302045	X-linked	1756	ENSG00000198947
chrX	31097677	33339609	DMD	https://omim.org/entry/300377	Becker muscular dystrophy	https://omim.org/entry/300376	X-linked recessive	1756	ENSG00000198947
chrX	31097677	33339609	DMD	https://omim.org/entry/300377	Duchenne muscular dystrophy	https://omim.org/entry/310200	X-linked recessive	1756	ENSG00000198947
chr19	45769709	45782552	DMPK	https://omim.org/entry/605377	Myotonic dystrophy 1	https://omim.org/entry/160900	Autosomal dominant	1760	ENSG00000104936
chr10	68414064	68472121	DNA2	https://omim.org/entry/601810	Progressive external ophthalmoplegia with mitochondrial DNA deletions, autosomal dominant 6	https://omim.org/entry/615156	Autosomal dominant	1763	ENSG00000138346
chr2	219279342	219286898	DNAJB2	https://omim.org/entry/604139	Neuronopathy, distal hereditary motor, autosomal recessive 5	https://omim.org/entry/614881	Autosomal recessive	3300	ENSG00000135924
chr1	77979175	78017964	DNAJB4	https://omim.org/entry/611327	Congenital myopathy 21 with early respiratory failure	https://omim.org/entry/620326	Autosomal recessive	11080	ENSG00000162616
chr7	157335381	157417439	DNAJB6	https://omim.org/entry/611332	Muscular dystrophy, limb-girdle, autosomal dominant 1	https://omim.org/entry/603511	Autosomal dominant	10049	ENSG00000105993
chr19	10718055	10833488	DNM2	https://omim.org/entry/602378	Centronuclear myopathy 1	https://omim.org/entry/160150	Autosomal dominant	1785	ENSG00000079805
chr19	10718055	10833488	DNM2	https://omim.org/entry/602378	Charcot-Marie-Tooth disease, axonal type 2M	https://omim.org/entry/606482	Autosomal dominant	1785	ENSG00000079805
chr19	10718055	10833488	DNM2	https://omim.org/entry/602378	Charcot-Marie-Tooth disease, dominant intermediate B	https://omim.org/entry/606482	Autosomal dominant	1785	ENSG00000079805
chr19	10718055	10833488	DNM2	https://omim.org/entry/602378	Lethal congenital contracture syndrome 5	https://omim.org/entry/615368	Autosomal recessive	1785	ENSG00000079805
chr19	10133342	10231286	DNMT1	https://omim.org/entry/126375	Cerebellar ataxia, deafness, and narcolepsy, autosomal dominant	https://omim.org/entry/604121	Autosomal dominant	1786	ENSG00000130816
chr19	10133342	10231286	DNMT1	https://omim.org/entry/126375	Neuropathy, hereditary sensory, type IE	https://omim.org/entry/614116	Autosomal dominant	1786	ENSG00000130816
chr4	3463306	3501473	DOK7	https://omim.org/entry/610285	Myasthenic syndrome, congenital, 10	https://omim.org/entry/254300	Autosomal recessive	285489	ENSG00000175920
chr4	3463306	3501473	DOK7	https://omim.org/entry/610285	Fetal akinesia deformation sequence 3	https://omim.org/entry/618389	Autosomal recessive	285489	ENSG00000175920
chr9	128945530	128947603	DOLK	https://omim.org/entry/610746	Congenital disorder of glycosylation, type Im	https://omim.org/entry/610768	Autosomal recessive	22845	ENSG00000175283
chr11	119096025	119108331	DPAGT1	https://omim.org/entry/191350	Congenital disorder of glycosylation, type Ij	https://omim.org/entry/608093	Autosomal recessive	1798	ENSG00000172269
chr11	119096025	119108331	DPAGT1	https://omim.org/entry/191350	Myasthenic syndrome, congenital, 13, with tubular aggregates	https://omim.org/entry/614750	Autosomal recessive	1798	ENSG00000172269
chr20	50934867	50959140	DPM1	https://omim.org/entry/603503	Congenital disorder of glycosylation, type Ie	https://omim.org/entry/608799	Autosomal recessive	8813	ENSG00000000419
chr9	127935099	127937854	DPM2	https://omim.org/entry/603564	Congenital disorder of glycosylation, type Iu	https://omim.org/entry/615042	Autosomal recessive	8818	ENSG00000136908
chr1	155139891	155140595	DPM3	https://omim.org/entry/605951	Muscular dystrophy-dystroglycanopathy (limb-girdle), type C, 15	https://omim.org/entry/612937	Autosomal recessive	54344	ENSG00000179085
chr1	155139891	155140595	DPM3	https://omim.org/entry/605951	Muscular dystrophy-dystroglycanopathy (congenital with impaired intellectual development), type B, 15	https://omim.org/entry/618992	Autosomal recessive	54344	ENSG00000179085
chrX	101219769	101264502	DRP2	https://omim.org/entry/300052	Spinal Muscular Atrophy, Type I (SMA1)	https://www.malacards.org/card/spinal_muscular_atrophy_type_i	NA	1821	ENSG00000102385
chr18	31058545	31102600	DSC2	https://omim.org/entry/125645	Arrhythmogenic right ventricular dysplasia 11	https://omim.org/entry/610476	Autosomal dominant; Autosomal recessive	1824	ENSG00000134755
chr18	31058545	31102600	DSC2	https://omim.org/entry/125645	Arrhythmogenic right ventricular dysplasia 11 with mild palmoplantar keratoderma and woolly hair	https://omim.org/entry/610476	Autosomal dominant; Autosomal recessive	1824	ENSG00000134755
chr18	31497624	31551351	DSG2	https://omim.org/entry/125671	Arrhythmogenic right ventricular dysplasia 10	https://omim.org/entry/610193	Autosomal dominant	1829	ENSG00000046604
chr18	31497624	31551351	DSG2	https://omim.org/entry/125671	Cardiomyopathy, dilated, 1BB	https://omim.org/entry/612877	Autosomal recessive	1829	ENSG00000046604
chr6	7541326	7586717	DSP	https://omim.org/entry/125647	Arrhythmogenic right ventricular dysplasia 8	https://omim.org/entry/607450	Autosomal dominant	1832	ENSG00000096696
chr6	7541326	7586717	DSP	https://omim.org/entry/125647	Keratosis palmoplantaris striata II	https://omim.org/entry/612908	Autosomal dominant	1832	ENSG00000096696
chr6	7541326	7586717	DSP	https://omim.org/entry/125647	Dilated cardiomyopathy with woolly hair, keratoderma, and tooth agenesis	https://omim.org/entry/615821	Autosomal dominant	1832	ENSG00000096696
chr6	7541326	7586717	DSP	https://omim.org/entry/125647	Cardiomyopathy, dilated, with woolly hair and keratoderma	https://omim.org/entry/605676	Autosomal recessive	1832	ENSG00000096696
chr6	7541326	7586717	DSP	https://omim.org/entry/125647	Epidermolysis bullosa, lethal acantholytic	https://omim.org/entry/609638	Autosomal recessive	1832	ENSG00000096696
chr6	56457987	56954830	DST	https://omim.org/entry/113810	Neuropathy, hereditary sensory and autonomic, type VI	https://omim.org/entry/614653	Autosomal recessive	667	ENSG00000151914
chr18	34493291	34891844	DTNA	https://omim.org/entry/601239	Left ventricular noncompaction 1, with or without congenital heart defects	https://omim.org/entry/604169	Autosomal dominant	1837	ENSG00000134769
chr18	34493291	34891844	DTNA	https://omim.org/entry/601239	Myopathy with myalgia, increased serum creatine kinase, and with or without episodic rhabdomyolysis 2	https://omim.org/entry/620971	Autosomal dominant	1837	ENSG00000134769
chr4	190173774	190185942	DUX4	https://omim.org/entry/606009	Facioscapulohumeral muscular dystrophy	https://www.orpha.net/en/disease/detail/269?name=DUX4L1&mode=gene	NA	100288687	ENSG00000260596
chr14	101964573	102056443	DYNC1H1	https://omim.org/entry/600112	Spinal muscular atrophy, lower extremity-predominant 1, AD	https://omim.org/entry/158600	Autosomal dominant	1778	ENSG00000197102
chr14	101964573	102056443	DYNC1H1	https://omim.org/entry/600112	Charcot-Marie-Tooth disease, axonal, type 2O	https://omim.org/entry/614228	Autosomal dominant	1778	ENSG00000197102
chr14	101964573	102056443	DYNC1H1	https://omim.org/entry/600112	Cortical dysplasia, complex, with other brain malformations 13	https://omim.org/entry/614563	Autosomal dominant	1778	ENSG00000197102
chr2	71453561	71686763	DYSF	https://omim.org/entry/603009	Muscular dystrophy, limb-girdle, autosomal recessive 2	https://omim.org/entry/253601	Autosomal recessive	8291	ENSG00000135636
chr2	71453561	71686763	DYSF	https://omim.org/entry/603009	Miyoshi muscular dystrophy 1	https://omim.org/entry/254130	Autosomal recessive	8291	ENSG00000135636
chr2	71453561	71686763	DYSF	https://omim.org/entry/603009	Myopathy, distal, with anterior tibial onset	https://omim.org/entry/606768	Autosomal recessive	8291	ENSG00000135636
chr2	232479827	232487834	ECEL1	https://omim.org/entry/605896	Arthrogryposis, distal, type 5D	https://omim.org/entry/615065	Autosomal recessive	9427	ENSG00000171551
chr19	3976056	3985463	EEF2	https://omim.org/entry/130610	Spinocerebellar ataxia 26	https://omim.org/entry/609306	Autosomal dominant	1938	ENSG00000167658
chr10	62811996	62819167	EGR2	https://omim.org/entry/129010	Charcot-Marie-Tooth disease, type 1D	https://omim.org/entry/607678	Autosomal dominant	1959	ENSG00000122877
chr10	62811996	62819167	EGR2	https://omim.org/entry/129010	Dejerine-Sottas disease	https://omim.org/entry/145900	Autosomal dominant; Autosomal recessive	1959	ENSG00000122877
chr10	62811996	62819167	EGR2	https://omim.org/entry/129010	Hypomyelinating neuropathy, congenital, 1	https://omim.org/entry/605253	Autosomal dominant; Autosomal recessive	1959	ENSG00000122877
chr6	79914814	79947553	ELOVL4	https://omim.org/entry/605512	Spinocerebellar ataxia 34	https://omim.org/entry/133190	Autosomal dominant	6785	ENSG00000118402
chr6	79914814	79947553	ELOVL4	https://omim.org/entry/605512	Ichthyosis, spastic quadriplegia, and impaired intellectual development	https://omim.org/entry/614457	Autosomal recessive	6785	ENSG00000118402
chr6	53267398	53349179	ELOVL5	https://omim.org/entry/611805	Spinocerebellar ataxia 38	https://omim.org/entry/615957	Autosomal dominant	60481	ENSG00000012660
chr9	108866898	108934328	ELP1		Neuropathy, Hereditary Sensory and Autonomic, Type Iii (HSAN3)	https://www.malacards.org/card/neuropathy_hereditary_sensory_and_autonomic_type_iii	Autosomal recessive	8518	ENSG00000070061
chrX	154379273	154381574	EMD	https://omim.org/entry/300384	Emery-Dreifuss muscular dystrophy 1, X-linked	https://omim.org/entry/310300	X-linked recessive	2010	ENSG00000102119
chr2	27078615	27086403	EMILIN1	https://omim.org/entry/130660	Neuronopathy, distal hereditary motor, autosomal dominant 10	https://omim.org/entry/620080	Autosomal dominant	11117	ENSG00000138080
chr9	128818500	128822676	ENDOG	https://omim.org/entry/600440	Nemaline Myopathy (NM)	https://www.malacards.org/card/nemaline_myopathy	NA	2021	ENSG00000167136
chr1	8861000	8879190	ENO1	https://omim.org/entry/172430	Glycogen Storage Disease Xiii (GSD13)	https://www.malacards.org/card/glycogen_storage_disease_xiii	NA	2023	ENSG00000074800
chr17	4948092	4957131	ENO3	https://omim.org/entry/131370	Glycogen storage disease XIII	https://omim.org/entry/612932	Autosomal recessive	2027	ENSG00000108515
chr10	95711779	95877266	ENTPD1	https://omim.org/entry/601752	Spastic paraplegia 64, autosomal recessive	https://omim.org/entry/615683	Autosomal recessive	953	ENSG00000138185
chr12	56076799	56103505	ERBB3	https://omim.org/entry/190151	Visceral neuropathy, familial, 1, autosomal recessive	https://omim.org/entry/243180	Autosomal recessive	2065	ENSG00000065361
chr12	56076799	56103505	ERBB3	https://omim.org/entry/190151	Lethal congenital contractural syndrome 2	https://omim.org/entry/607598	Autosomal recessive	2065	ENSG00000065361
chr2	211375717	212538841	ERBB4	https://omim.org/entry/600543	Amyotrophic lateral sclerosis 19	https://omim.org/entry/615515	Autosomal dominant	2066	ENSG00000178568
chr10	100150094	100186033	ERLIN1	https://omim.org/entry/611604	Spastic paraplegia 62, autosomal recessive	https://omim.org/entry/615681	Autosomal recessive	10613	ENSG00000107566
chr8	37736601	37758422	ERLIN2	https://omim.org/entry/611605	Spastic paraplegia 18A, autosomal dominant	https://omim.org/entry/620512	Autosomal dominant	11160	ENSG00000147475
chr8	37736601	37758422	ERLIN2	https://omim.org/entry/611605	Spastic paraplegia 18B, autosomal recessive	https://omim.org/entry/611225	Autosomal recessive	11160	ENSG00000147475
chr15	76215353	76311469	ETFA	https://omim.org/entry/608053	Multiple acyl-CoA dehydrogenase deficiency (MADD; Glutaric aciduria type IIA)	https://omim.org/entry/231680	Autosomal recessive	2108	ENSG00000140374
chr19	51345155	51366388	ETFB	https://omim.org/entry/130410	Multiple acyl-CoA dehydrogenase deficiency (MADD; Glutaric aciduria type IIB)	https://omim.org/entry/231680	Autosomal recessive	2109	ENSG00000105379
chr4	158672296	158709623	ETFDH	https://omim.org/entry/231675	Multiple acyl-CoA dehydrogenase deficiency (MADD; Glutaric aciduria type IIC)	https://omim.org/entry/231680	Autosomal recessive	2110	ENSG00000171503
chr9	37759234	37832117	EXOSC3	https://omim.org/entry/606489	Pontocerebellar hypoplasia, type 1B	https://omim.org/entry/614678	Autosomal recessive	51010	ENSG00000107371
chr13	36998816	37025881	EXOSC8	https://omim.org/entry/606019	Pontocerebellar hypoplasia, type 1C	https://omim.org/entry/616081	Autosomal recessive	11340	ENSG00000120699
chr4	121801318	121817021	EXOSC9	https://omim.org/entry/606180	Pontocerebellar hypoplasia, type 1D	https://omim.org/entry/618065	Autosomal recessive	5393	ENSG00000123737
chr6	133240514	133532128	EYA4	https://omim.org/entry/603550	Cardiomyopathy, dilated, 1J	https://omim.org/entry/605362	Autosomal dominant	2070	ENSG00000112319
chr16	74712955	74774831	FA2H	https://omim.org/entry/611026	Spastic paraplegia 35, autosomal recessive	https://omim.org/entry/612319	Autosomal recessive	79152	ENSG00000103089
chr11	59107185	59127412	FAM111B	https://omim.org/entry/615584	Poikiloderma, hereditary fibrosing, with tendon contractures, myopathy, and pulmonary fibrosis	https://omim.org/entry/615704	Autosomal dominant	374393	ENSG00000189057
chr6	5261044	5829192	FARS2	https://omim.org/entry/611592	Spastic paraplegia 77, autosomal recessive	https://omim.org/entry/617046	Autosomal recessive	10667	ENSG00000145982
chr2	206765606	206796189	FASTKD2	https://omim.org/entry/612322	Combined oxidative phosphorylation deficiency 44	https://omim.org/entry/618855	Autosomal recessive	22868	ENSG00000118246
chr5	151504092	151591331	FAT2	https://omim.org/entry/604269	Spinocerebellar ataxia 45	https://omim.org/entry/617769	Autosomal dominant	2196	ENSG00000086570
chr14	91869411	91947987	FBLN5	https://omim.org/entry/604580	Cutis laxa, autosomal dominant 2	https://omim.org/entry/614434	Autosomal dominant	10516	ENSG00000140092
chr14	91869411	91947987	FBLN5	https://omim.org/entry/604580	Charcot-Marie-Tooth disease, demyelinating, type 1H	https://omim.org/entry/619764	Autosomal dominant	10516	ENSG00000140092
chr14	91869411	91947987	FBLN5	https://omim.org/entry/604580	Cutis laxa, autosomal recessive, type IA	https://omim.org/entry/219100	Autosomal recessive	10516	ENSG00000140092
chr6	98868535	98948006	FBXL4	https://omim.org/entry/605654	Mitochondrial DNA depletion syndrome 13 (encephalomyopathic type)	https://omim.org/entry/615471	Autosomal recessive	26235	ENSG00000112234
chr5	148383935	148442836	FBXO38	https://omim.org/entry/608533	Neuronopathy, distal hereditary motor, autosomal dominant 6	https://omim.org/entry/615575	Autosomal dominant	81545	ENSG00000145868
chr19	10309916	10316015	FDX2	https://omim.org/entry/614585	Mitochondrial myopathy, episodic, with optic atrophy and reversible leukoencephalopathy	https://omim.org/entry/251900	Autosomal recessive	112812	ENSG00000267673
chr12	32399558	32646050	FGD4	https://omim.org/entry/611104	Charcot-Marie-Tooth disease, type 4H	https://omim.org/entry/609311	Autosomal recessive	121512	ENSG00000139132
chr13	101710804	102402457	FGF14	https://omim.org/entry/601515	Spinocerebellar ataxia 27A	https://omim.org/entry/193003	Autosomal dominant	2259	ENSG00000102466
chr13	101710804	102402457	FGF14	https://omim.org/entry/601515	Spinocerebellar ataxia 27B, late-onset	https://omim.org/entry/620174	Autosomal dominant	2259	ENSG00000102466
chrX	136146702	136211359	FHL1	https://omim.org/entry/300163	Reducing body myopathy, X-linked 1b, with late childhood or adult onset	https://omim.org/entry/300718	X-linked	2273	ENSG00000022267
chrX	136146702	136211359	FHL1	https://omim.org/entry/300163	Scapuloperoneal myopathy, X-linked dominant	https://omim.org/entry/300695	X-linked dominant	2273	ENSG00000022267
chrX	136146702	136211359	FHL1	https://omim.org/entry/300163	Reducing body myopathy, X-linked 1a, severe, infantile or early childhood onset	https://omim.org/entry/300717	X-linked dominant	2273	ENSG00000022267
chrX	136146702	136211359	FHL1	https://omim.org/entry/300163	Uruguay faciocardiomusculoskeletal syndrome	https://omim.org/entry/300280	X-linked recessive	2273	ENSG00000022267
chrX	136146702	136211359	FHL1	https://omim.org/entry/300163	Emery-Dreifuss muscular dystrophy 6, X-linked	https://omim.org/entry/300696	X-linked recessive	2273	ENSG00000022267
chrX	136146702	136211359	FHL1	https://omim.org/entry/300163	Myopathy, X-linked, with postural muscle atrophy	https://omim.org/entry/300696	X-linked recessive	2273	ENSG00000022267
chr18	36297713	36780220	FHOD3	https://omim.org/entry/609691	Cardiomyopathy, familial hypertrophic, 28	https://omim.org/entry/619402	Autosomal dominant	80206	ENSG00000134775
chr12	108515277	108521210	FICD	https://omim.org/entry/620875	Spastic paraplegia 92	https://omim.org/entry/620911	Autosomal recessive	11153	ENSG00000198855
chr6	109690609	109878098	FIG4	https://omim.org/entry/609390	Amyotrophic lateral sclerosis 11	https://omim.org/entry/612577	Autosomal dominant	9896	ENSG00000112367
chr6	109690609	109878098	FIG4	https://omim.org/entry/609390	Yunis-Varon syndrome	https://omim.org/entry/216340	Autosomal recessive	9896	ENSG00000112367
chr6	109690609	109878098	FIG4	https://omim.org/entry/609390	Charcot-Marie-Tooth disease, type 4J	https://omim.org/entry/611228	Autosomal recessive	9896	ENSG00000112367
chr6	75291859	75493800	FILIP1	https://omim.org/entry/607307	Neuromuscular disorder, congenital, with dysmorphic facies	https://omim.org/entry/620775	Autosomal recessive	27145	ENSG00000118407
chr19	46746046	46776988	FKRP	https://omim.org/entry/606596	Muscular dystrophy-dystroglycanopathy (congenital with or without impaired intellectual development), type B, 5	https://omim.org/entry/606612	Autosomal recessive	79147	ENSG00000181027
chr19	46746046	46776988	FKRP	https://omim.org/entry/606596	Muscular dystrophy-dystroglycanopathy (limb-girdle), type C, 5	https://omim.org/entry/607155	Autosomal recessive	79147	ENSG00000181027
chr19	46746046	46776988	FKRP	https://omim.org/entry/606596	Muscular dystrophy-dystroglycanopathy (congenital with brain and eye anomalies), type A, 5	https://omim.org/entry/613153	Autosomal recessive	79147	ENSG00000181027
chr9	105558122	105653820	FKTN	https://omim.org/entry/607440	Muscular dystrophy-dystroglycanopathy (congenital with brain and eye anomalies), type A, 4	https://omim.org/entry/253800	Autosomal recessive	2218	ENSG00000106692
chr9	105558122	105653820	FKTN	https://omim.org/entry/607440	Muscular dystrophy-dystroglycanopathy (limb-girdle), type C, 4	https://omim.org/entry/611588	Autosomal recessive	2218	ENSG00000106692
chr9	105558122	105653820	FKTN	https://omim.org/entry/607440	Cardiomyopathy, dilated, 1X	https://omim.org/entry/611615	Autosomal recessive	2218	ENSG00000106692
chr9	105558122	105653820	FKTN	https://omim.org/entry/607440	Muscular dystrophy-dystroglycanopathy (congenital without impaired intellectual development), type B, 4	https://omim.org/entry/613152	Autosomal recessive	2218	ENSG00000106692
chr1	154983338	154993111	FLAD1	https://omim.org/entry/610595	Lipid storage myopathy due to flavin adenine dinucleotide synthetase deficiency	https://omim.org/entry/255100	Autosomal recessive	80308	ENSG00000160688
chr17	18244815	18259022	FLII	https://omim.org/entry/600362	Dilated cardiomyopathy, 2J	https://omim.org/entry/620635	Autosomal recessive	2314	ENSG00000177731
chrX	154348524	154374634	FLNA	https://omim.org/entry/300017	Congenital short bowel syndrome	https://omim.org/entry/300048	X-linked recessive	2316	ENSG00000196924
chrX	154348524	154374634	FLNA	https://omim.org/entry/300017	Intestinal pseudoobstruction, neuronal	https://omim.org/entry/300048	X-linked recessive	2316	ENSG00000196924
chr7	128830406	128859274	FLNC	https://omim.org/entry/102565	Myopathy, myofibrillar, 5	https://omim.org/entry/609524	Autosomal dominant	2318	ENSG00000128591
chr7	128830406	128859274	FLNC	https://omim.org/entry/102565	Myopathy, distal, 4	https://omim.org/entry/614065	Autosomal dominant	2318	ENSG00000128591
chr7	128830406	128859274	FLNC	https://omim.org/entry/102565	Arrhythmogenic right ventricular dysplasia, familial	https://omim.org/entry/617047	Autosomal dominant	2318	ENSG00000128591
chr7	128830406	128859274	FLNC	https://omim.org/entry/102565	Cardiomyopathy, familial hypertrophic, 26	https://omim.org/entry/617047	Autosomal dominant	2318	ENSG00000128591
chr7	128830406	128859274	FLNC	https://omim.org/entry/102565	Cardiomyopathy, familial restrictive 5	https://omim.org/entry/617047	Autosomal dominant	2318	ENSG00000128591
chr1	212858275	212899363	FLVCR1	https://omim.org/entry/609144	Retinopathy-sensory neuropathy syndrome	https://omim.org/entry/609033	Autosomal recessive	28982	ENSG00000162769
chr1	212858275	212899363	FLVCR1	https://omim.org/entry/609144	Neurodevelopmental disorder with microcephaly, absent speech, and hypotonia	https://omim.org/entry/621060	Autosomal recessive	28982	ENSG00000162769
chr2	215360440	215436073	FN1	https://omim.org/entry/135600	Spondylometaphyseal dysplasia, corner fracture type	https://omim.org/entry/184255	Autosomal dominant	2335	ENSG00000115414
chr16	31180138	31196963	FUS	https://omim.org/entry/137070	Essential tremor, hereditary, 4	https://omim.org/entry/614782	Autosomal dominant	2521	ENSG00000089280
chr16	31180138	31196963	FUS	https://omim.org/entry/137070	Amyotrophic lateral sclerosis 6, with or without frontotemporal dementia	https://omim.org/entry/608030	NA	2521	ENSG00000089280
chr9	69035751	69079076	FXN	https://omim.org/entry/606829	Friedreich ataxia	https://omim.org/entry/229300	Autosomal recessive	2395	ENSG00000165060
chr9	69035751	69079076	FXN	https://omim.org/entry/606829	Friedreich ataxia with retained reflexes	https://omim.org/entry/229300	Autosomal recessive	2395	ENSG00000165060
chr3	180868141	180982753	FXR1	https://omim.org/entry/600819	Congenital myopathy 9A with respiratory insufficiency and bone fractures	https://omim.org/entry/618822	Autosomal recessive	8087	ENSG00000114416
chr3	180868141	180982753	FXR1	https://omim.org/entry/600819	Congenital myopathy 9B, proximal, with minicore lesions	https://omim.org/entry/618823	Autosomal recessive	8087	ENSG00000114416
chr17	80101533	80119881	GAA	https://omim.org/entry/606800	Glycogen storage disease II	https://omim.org/entry/232300	Autosomal recessive	2548	ENSG00000171298
chr16	81314962	81390809	GAN1	https://omim.org/entry/256850	Giant axonal neuropathy-1	https://omim.org/entry/256850	Autosomal recessive	8139	ENSG00000261609
chr7	30580533	30634033	GARS1	https://omim.org/entry/600287	Neuronopathy, distal hereditary motor, autosomal dominant 5	https://omim.org/entry/600794	Autosomal dominant	2617	ENSG00000106105
chr7	30580533	30634033	GARS1	https://omim.org/entry/600287	Charcot-Marie-Tooth disease, type 2D	https://omim.org/entry/601472	Autosomal dominant	2617	ENSG00000106105
chr7	30580533	30634033	GARS1	https://omim.org/entry/600287	Spinal muscular atrophy, infantile, James type	https://omim.org/entry/619042	Autosomal dominant	2617	ENSG00000106105
chr7	92447482	92460075	GATAD1	https://omim.org/entry/614518	Cardiomyopathy, dilated, 2B	https://omim.org/entry/614672	Autosomal recessive	57798	ENSG00000157259
chr9	35736866	35749228	GBA2	https://omim.org/entry/609471	Spastic paraplegia 46, autosomal recessive	https://omim.org/entry/614409	Autosomal recessive	57704	ENSG00000070610
chr3	81489703	81761645	GBE1	https://omim.org/entry/607839	Glycogen storage disease IV	https://omim.org/entry/232500	Autosomal recessive	2632	ENSG00000114480
chr3	81489703	81761645	GBE1	https://omim.org/entry/607839	Polyglucosan body disease, adult form	https://omim.org/entry/263570	Autosomal recessive	2632	ENSG00000114480
chr10	102245371	102382899	GBF1	https://omim.org/entry/603698	Charcot-Marie-Tooth disease, axonal, type 2GG	https://omim.org/entry/606483	Autosomal dominant	8729	ENSG00000107862
chr8	74320613	74518007	GDAP1	https://omim.org/entry/606598	Charcot-Marie-Tooth disease, axonal, type 2K	https://omim.org/entry/607831	Autosomal dominant; Autosomal recessive	54332	ENSG00000104381
chr8	74320613	74518007	GDAP1	https://omim.org/entry/606598	Charcot-Marie-Tooth disease, type 4A	https://omim.org/entry/214400	Autosomal recessive	54332	ENSG00000104381
chr8	74320613	74518007	GDAP1	https://omim.org/entry/606598	Charcot-Marie-Tooth disease, axonal, with vocal cord paresis	https://omim.org/entry/607706	Autosomal recessive	54332	ENSG00000104381
chr8	74320613	74518007	GDAP1	https://omim.org/entry/606598	Charcot-Marie-Tooth disease, recessive intermediate, A	https://omim.org/entry/608340	Autosomal recessive	54332	ENSG00000104381
chr1	117863485	117929621	GDAP2	https://omim.org/entry/618128	Spinocerebellar ataxia, autosomal recessive 27	https://omim.org/entry/618369	Autosomal recessive	54834	ENSG00000196505
chr19	12737139	12748323	GET3	https://omim.org/entry/601913	Cardiomyopathy, dilated, 2H	https://omim.org/entry/620203	Autosomal recessive	439	ENSG00000198356
chr16	1984193	1987749	GFER	https://omim.org/entry/600924	Myopathy, mitochondrial progressive, with congenital cataract and developmental delay	https://omim.org/entry/613076	Autosomal recessive	2671	ENSG00000127554
chr2	69319780	69387250	GFPT1	https://omim.org/entry/138292	Myasthenia, congenital, 12, with tubular aggregates	https://omim.org/entry/610542	Autosomal recessive	2673	ENSG00000198380
chr1	235327350	235344532	GGPS1	https://omim.org/entry/606982	Muscular dystrophy, congenital hearing loss, and ovarian insufficiency syndrome	https://omim.org/entry/619518	Autosomal recessive	9453	ENSG00000152904
chr19	14477760	14496149	GIPC1	https://omim.org/entry/605072	Oculopharyngodistal myopathy 2	https://omim.org/entry/618940	Autosomal dominant	10755	ENSG00000123159
chr1	147756199	147773351	GJA5	https://omim.org/entry/121013	Atrial fibrillation, familial, 1	https://omim.org/entry/608583	Autosomal dominant	2702	ENSG00000265107
chrX	71212811	71225516	GJB1	https://omim.org/entry/304040	Charcot-Marie-Tooth neuropathy, X-linked dominant, 1	https://omim.org/entry/302800	X-linked dominant	2705	ENSG00000169562
chr1	34781214	34786369	GJB3	https://omim.org/entry/603324	Deafness, autosomal dominant 2B, with or without peripheral neuropathy	https://omim.org/entry/612644	Autosomal dominant	2707	ENSG00000188910
chr1	228149930	228159826	GJC2	https://omim.org/entry/608803	Leukodystrophy, hypomyelinating, 2	https://omim.org/entry/608804	Autosomal recessive	57165	ENSG00000198835
chr1	228149930	228159826	GJC2	https://omim.org/entry/608803	Spastic paraplegia 44, autosomal recessive	https://omim.org/entry/613206	Autosomal recessive	57165	ENSG00000198835
chr15	51341655	51408005	GLDN	https://omim.org/entry/608603	Lethal congenital contracture syndrome 11	https://omim.org/entry/617194	Autosomal recessive	342035	ENSG00000186417
chr9	128504655	128543874	GLE1	https://omim.org/entry/603371	Lethal congenital contracture syndrome 1	https://omim.org/entry/253310	Autosomal recessive	2733	ENSG00000119392
chr9	128504655	128543874	GLE1	https://omim.org/entry/603371	Congenital arthrogryposis with anterior horn cell disease	https://omim.org/entry/611890	Autosomal recessive	2733	ENSG00000119392
chr3	49716844	49723973	GMPPB	https://omim.org/entry/615320	Muscular dystrophy-dystroglycanopathy (congenital with brain and eye anomalies), type A, 14	https://omim.org/entry/615350	Autosomal recessive	29925	ENSG00000173540
chr3	49716844	49723973	GMPPB	https://omim.org/entry/615320	Muscular dystrophy-dystroglycanopathy (congenital with impaired intellectual development), type B, 14	https://omim.org/entry/615351	Autosomal recessive	29925	ENSG00000173540
chr3	49716844	49723973	GMPPB	https://omim.org/entry/615320	Muscular dystrophy-dystroglycanopathy (limb-girdle), type C, 14	https://omim.org/entry/615352	Autosomal recessive	29925	ENSG00000173540
chr3	179396088	179451476	GNB4	https://omim.org/entry/610863	Charcot-Marie-Tooth disease, dominant intermediate F	https://omim.org/entry/615185	Autosomal dominant	59345	ENSG00000114450
chr9	36214441	36277042	GNE	https://omim.org/entry/603824	Nonaka myopathy	https://omim.org/entry/605820	Autosomal recessive	10020	ENSG00000159921
chr9	36214441	36277042	GNE	https://omim.org/entry/603824	Thrombocytopenia 12 with or without myopathy	https://omim.org/entry/620757	Autosomal recessive	10020	ENSG00000159921
chr9	128255829	128276026	GOLGA2	https://omim.org/entry/602580	Developmental delay with hypotonia, myopathy, and brain abnormalities	https://omim.org/entry/620240	Autosomal recessive	2801	ENSG00000167110
chr17	46923075	46975524	GOSR2	https://omim.org/entry/604027	Epilepsy, progressive myoclonic 6	https://omim.org/entry/614018	Autosomal recessive	9570	ENSG00000108433
chr17	46923075	46975524	GOSR2	https://omim.org/entry/604027	Muscular dystrophy, congenital, with or without seizures	https://omim.org/entry/620166	Autosomal recessive	9570	ENSG00000108433
chr3	32106620	32168709	GPD1L	https://omim.org/entry/611778	Brugada syndrome 2	https://omim.org/entry/611777	Autosomal dominant	23171	ENSG00000152642
chr4	92303966	93810157	GRID2	https://omim.org/entry/602368	Spinocerebellar ataxia, autosomal recessive 18	https://omim.org/entry/616204	Autosomal recessive	2895	ENSG00000152208
chr6	146027646	146437601	GRM1	https://omim.org/entry/604473	Spinocerebellar ataxia 44	https://omim.org/entry/617691	Autosomal dominant	2911	ENSG00000152822
chr6	146027646	146437601	GRM1	https://omim.org/entry/604473	Spinocerebellar ataxia, autosomal recessive 13	https://omim.org/entry/614831	Autosomal recessive	2911	ENSG00000152822
chr17	44345246	44353106	GRN	https://omim.org/entry/138945	Aphasia, primary progressive	https://omim.org/entry/607485	Autosomal dominant; Autosomal recessive	2896	ENSG00000030582
chr17	44345246	44353106	GRN	https://omim.org/entry/138945	Frontotemporal dementia 2	https://omim.org/entry/607485	Autosomal dominant; Autosomal recessive	2896	ENSG00000030582
chr3	119821321	120094994	GSK3B	https://omim.org/entry/605004	Cardiomyopathy, Familial Hypertrophic, 1 (CMH1)	https://www.malacards.org/card/cardiomyopathy_familial_hypertrophic_1	NA	2932	ENSG00000082701
chr3	148991408	149031775	GYG1	https://omim.org/entry/603942	Glycogen storage disease XV	https://omim.org/entry/613507	Autosomal recessive	2992	ENSG00000163754
chr3	148991408	149031775	GYG1	https://omim.org/entry/603942	Polyglucosan body myopathy 2	https://omim.org/entry/616199	Autosomal recessive	2992	ENSG00000163754
chr19	48968130	48993310	GYS1	https://omim.org/entry/138570	Glycogen storage disease 0, muscle	https://omim.org/entry/611556	Autosomal recessive	2997	ENSG00000104812
chr10	17589032	17617374	HACD1	https://omim.org/entry/610467	Congenital myopathy 11	https://omim.org/entry/619967	Autosomal recessive	9200	ENSG00000165996
chr6	104728094	104859919	HACE1	https://omim.org/entry/610876	Spastic paraplegia and psychomotor retardation with or without seizures	https://omim.org/entry/616756	Autosomal recessive	57531	ENSG00000085382
chr5	140673905	140691370	HARS	https://omim.org/entry/142810	Charcot-Marie-Tooth neuropathy Type 2W	https://omim.org/entry/616625	Autosomal dominant	3035	ENSG00000170445
chr15	73319859	73368958	HCN4	https://omim.org/entry/605206	Epilepsy, idiopathic generalized, susceptibility to, 18	https://omim.org/entry/619521	Autosomal dominant	10021	ENSG00000138622
chrX	48801377	48824982	HDAC6	https://omim.org/entry/300272	Chondrodysplasia with platyspondyly, distinctive brachydactyly, hydrocephaly, and microphthalmia	https://omim.org/entry/300863	X-linked dominant	10013	ENSG00000094631
chr5	74640023	74722647	HEXB	https://omim.org/entry/606873	Sandhoff disease, infantile, juvenile, and adult forms	https://omim.org/entry/268800	Autosomal recessive	3074	ENSG00000049860
chr5	131155383	131224468	HINT1	https://omim.org/entry/601314	Neuromyotonia and axonal neuropathy, autosomal recessive	https://omim.org/entry/137200	Autosomal recessive	3094	ENSG00000169567
chr10	69269984	69401884	HK1	https://omim.org/entry/142600	Neurodevelopmental disorder with visual defects and brain anomalies	https://omim.org/entry/618547	Autosomal dominant	3098	ENSG00000156515
chr10	69269984	69401884	HK1	https://omim.org/entry/142600	Neuropathy, hereditary motor and sensory, Russe type	https://omim.org/entry/605285	Autosomal recessive	3098	ENSG00000156515
chr5	75336329	75364001	HMGCR	https://omim.org/entry/142910	Muscular dystrophy, limb-girdle, autosomal recessive 28	https://omim.org/entry/620375	Autosomal recessive	3156	ENSG00000113161
chr5	43287470	43313412	HMGCS1	https://omim.org/entry/142940	Rigid spince syndrome related to HMGCS1	https://omim.org/entry/142940	NA	3157	ENSG00000112972
chr12	54280193	54287088	HNRNPA1	https://omim.org/entry/164017	Myopathy, distal, 3	https://omim.org/entry/610099	Autosomal dominant	3178	ENSG00000135486
chr12	54280193	54287088	HNRNPA1	https://omim.org/entry/164017	Inclusion body myopathy with early-onset Paget disease without frontotemporal dementia 3	https://omim.org/entry/615424	Autosomal dominant	3178	ENSG00000135486
chr12	54280193	54287088	HNRNPA1	https://omim.org/entry/164017	Amyotrophic lateral sclerosis 20	https://omim.org/entry/615426	Autosomal dominant	3178	ENSG00000135486
chr7	26171151	26201529	HNRNPA2B1	https://omim.org/entry/600124	Inclusion body myopathy with early-onset Paget disease with or without frontotemporal dementia 2	https://omim.org/entry/615422	Autosomal dominant	3181	ENSG00000122566
chr7	26171151	26201529	HNRNPA2B1	https://omim.org/entry/600124	Oculopharyngeal muscular dystrophy 2	https://omim.org/entry/620460	Autosomal dominant	3181	ENSG00000122566
chr4	82422565	82430462	HNRNPDL	https://omim.org/entry/607137	Muscular dystrophy, limb-girdle, autosomal dominant 3	https://omim.org/entry/609115	Autosomal dominant	9987	ENSG00000152795
chr2	176108790	176119937	HOXD10	https://omim.org/entry/142984	Charcot-Marie-Tooth disease, foot deformity of	https://omim.org/entry/192950	Autosomal dominant	3236	ENSG00000128710
chr2	176108790	176119937	HOXD10	https://omim.org/entry/142984	Vertical talus, congenital	https://omim.org/entry/192950	Autosomal dominant	3236	ENSG00000128710
chr1	45326895	45328710	HPDL	https://omim.org/entry/618994	Neurodevelopmental disorder with progressive spasticity and brain white matter abnormalities	https://omim.org/entry/619026	Autosomal recessive	84842	ENSG00000186603
chr1	45326895	45328710	HPDL	https://omim.org/entry/618994	Spastic paraplegia 83, autosomal recessive	https://omim.org/entry/619027	Autosomal recessive	84842	ENSG00000186603
chr11	532242	537321	HRAS	https://omim.org/entry/190020	Congenital myopathy with excess of muscle spindles	https://omim.org/entry/218040	Autosomal dominant	3265	ENSG00000174775
chr7	76302673	76305813	HSPB1	https://omim.org/entry/602195	Charcot-Marie-Tooth disease, axonal, type 2F	https://omim.org/entry/606595	Autosomal dominant	3315	ENSG00000106211
chr7	76302673	76305813	HSPB1	https://omim.org/entry/602195	Neuronopathy, distal hereditary motor, autosomal dominant 3	https://omim.org/entry/608634	Autosomal dominant	3315	ENSG00000106211
chr5	54455699	54456377	HSPB3	https://omim.org/entry/604624	Neuronopathy, distal hereditary motor, autosomal dominant 4	https://omim.org/entry/613376	Autosomal dominant	8988	ENSG00000169271
chr12	119171555	119224855	HSPB8	https://omim.org/entry/608014	Neuronopathy, distal hereditary motor, autosomal dominant 2	https://omim.org/entry/158590	Autosomal dominant	26353	ENSG00000152137
chr12	119171555	119224855	HSPB8	https://omim.org/entry/608014	Charcot-Marie-Tooth disease, axonal, type 2L	https://omim.org/entry/608673	Autosomal dominant	26353	ENSG00000152137
chr12	119171555	119224855	HSPB8	https://omim.org/entry/608014	Myopathy, myofibrillar, 13, with rimmed vacuoles	https://omim.org/entry/621078	Autosomal dominant	26353	ENSG00000152137
chr2	197486584	197516737	HSPD1	https://omim.org/entry/118190	Spastic paraplegia 13, autosomal dominant	https://omim.org/entry/605280	Autosomal dominant	3329	ENSG00000144381
chr2	197486584	197516737	HSPD1	https://omim.org/entry/118190	Leukodystrophy, hypomyelinating, 4	https://omim.org/entry/612233	Autosomal recessive	3329	ENSG00000144381
chr1	21822244	21937310	HSPG2	https://omim.org/entry/142461	Dyssegmental dysplasia, Silverman-Handmaker type	https://omim.org/entry/224410	Autosomal recessive	3339	ENSG00000142798
chr1	21822244	21937310	HSPG2	https://omim.org/entry/142461	Schwartz-Jampel syndrome, type 1	https://omim.org/entry/255800	Autosomal recessive	3339	ENSG00000142798
chr1	228165804	228182257	IBA57	https://omim.org/entry/615316	Multiple mitochondrial dysfunctions syndrome 3	https://omim.org/entry/615330	Autosomal recessive	200205	ENSG00000181873
chr1	228165804	228182257	IBA57	https://omim.org/entry/615316	Spastic paraplegia 74, autosomal recessive	https://omim.org/entry/616451	Autosomal recessive	200205	ENSG00000181873
chr7	112422887	112481017	IFRD1	https://omim.org/entry/603502	Charcot-Marie-Tooth Disease Type 1a	https://www.malacards.org/card/charcot_marie_tooth_disease_type_1a	NA	3475	ENSG00000006652
chr12	102395874	102481744	IGF1	https://omim.org/entry/147440	Insulin-like growth factor I deficiency	https://omim.org/entry/608747	Autosomal recessive	3479	ENSG00000017427
chr11	2129112	2158391	IGF2	https://omim.org/entry/147470	Silver-Russell syndrome 3	https://omim.org/entry/616489	Autosomal dominant	3481	ENSG00000167244
chr11	68903863	68940602	IGHMBP2	https://omim.org/entry/600502	Neuronopathy, distal hereditary motor, autosomal recessive 1	https://omim.org/entry/604320	Autosomal recessive	3508	ENSG00000132740
chr11	68903863	68940602	IGHMBP2	https://omim.org/entry/600502	Charcot-Marie-Tooth disease, axonal, type 2S	https://omim.org/entry/616155	Autosomal recessive	3508	ENSG00000132740
chr11	6603774	6610870	ILK	https://omim.org/entry/602366	Dilated cardiomyopathy related to integrin-linked kinase	https://omim.org/entry/602366	NA	3611	ENSG00000166333
chr14	104681146	104722535	INF2	https://omim.org/entry/610982	Charcot-Marie-Tooth disease, dominant intermediate E	https://omim.org/entry/614455	Autosomal dominant	64423	ENSG00000203485
chr17	1494577	1516742	INPP5K	https://omim.org/entry/607875	Muscular dystrophy, congenital, with cataracts and intellectual disability	https://omim.org/entry/617404	Autosomal recessive	51763	ENSG00000132376
chr12	108562582	108569368	ISCU	https://omim.org/entry/611911	Myopathy with lactic acidosis, hereditary	https://omim.org/entry/255125	Autosomal recessive	23479	ENSG00000136003
chr7	16087525	16502504	ISPD	https://omim.org/entry/614631	Walker-Warburg syndrome	https://omim.org/entry/614643	Autosomal recessive	729920	ENSG00000214960
chr7	16087525	16502504	ISPD	https://omim.org/entry/614631	Muscular dystrophy-dystroglycanopathy (limb-girdle), type C, 7	https://omim.org/entry/616052	Autosomal recessive	729920	ENSG00000214960
chr12	55684568	55716404	ITGA7	https://omim.org/entry/600536	Muscular dystrophy, congenital, due to ITGA7 deficiency	https://omim.org/entry/613204	Autosomal recessive	3679	ENSG00000135424
chr3	4493345	4847506	ITPR1	https://omim.org/entry/147265	Spinocerebellar ataxia 29, congenital nonprogressive	https://omim.org/entry/117360	Autosomal dominant	3708	ENSG00000150995
chr3	4493345	4847506	ITPR1	https://omim.org/entry/147265	Spinocerebellar ataxia 15	https://omim.org/entry/606658	Autosomal dominant	3708	ENSG00000150995
chr3	4493345	4847506	ITPR1	https://omim.org/entry/147265	Gillespie syndrome	https://omim.org/entry/206700	Autosomal dominant; Autosomal recessive	3708	ENSG00000150995
chr6	33620365	33696574	ITPR3	https://omim.org/entry/147267	Charcot-Marie-Tooth disease, demyelinating, type 1J	https://omim.org/entry/620111	Autosomal dominant	3710	ENSG00000096433
chr6	33620365	33696574	ITPR3	https://omim.org/entry/147267	Immunodeficiency 133 with ectodermal dysplasia with or without peripheral neuropathy	https://omim.org/entry/621254	Autosomal dominant	3710	ENSG00000096433
chr20	10637684	10673999	JAG1	https://omim.org/entry/601920	Charcot-Marie-Tooth disease, axonal, type 2HH	https://omim.org/entry/619574	Autosomal dominant	182	ENSG00000101384
chr14	105140982	105168824	JAG2	https://omim.org/entry/602570	Muscular dystrophy, limb-girdle, autosomal recessive 27	https://omim.org/entry/619566	Autosomal recessive	3714	ENSG00000184916
chr8	74234700	74321540	JPH1	https://omim.org/entry/605266	Congenital myopathy 25	https://omim.org/entry/620964	Autosomal recessive	56704	ENSG00000104369
chr8	74234700	74321540	JPH1	https://omim.org/entry/605266	Charcot-Marie-Tooth disease, axonal, type 2K, modifier of	https://omim.org/entry/607831	Autosomal dominant; Autosomal recessive	56704	ENSG00000104369
chr20	44106590	44187188	JPH2	https://omim.org/entry/605267	Cardiomyopathy, hypertrophic, 17	https://omim.org/entry/613873	Autosomal dominant	57158	ENSG00000149596
chr20	44106590	44187188	JPH2	https://omim.org/entry/605267	Cardiomyopathy, dilated, 2E	https://omim.org/entry/619492	Autosomal recessive	57158	ENSG00000149596
chr17	41754604	41786931	JUP	https://omim.org/entry/173325	Arrhythmogenic right ventricular dysplasia 12	https://omim.org/entry/611528	Autosomal dominant	3728	ENSG00000173801
chr16	75627724	75647665	KARS	https://omim.org/entry/601421	Axonal neuropathy recessive	https://omim.org/entry/613641	Autosomal recessive	3735	ENSG00000065427
chr15	65076746	65079948	KBTBD13	https://omim.org/entry/613727	Nemaline myopathy 6, autosomal dominant	https://omim.org/entry/609273	Autosomal dominant	390594	ENSG00000234438
chr12	4909905	4918256	KCNA1	https://omim.org/entry/176260	Episodic ataxia/myokymia syndrome	https://omim.org/entry/160120	Autosomal dominant	3736	ENSG00000111262
chr12	5043879	5046788	KCNA5	https://omim.org/entry/176267	Atrial fibrillation, familial, 7	https://omim.org/entry/612240	Autosomal dominant	3741	ENSG00000130037
chr19	50311937	50333515	KCNC3	https://omim.org/entry/176264	Spinocerebellar ataxia 13	https://omim.org/entry/605259	Autosomal dominant	3748	ENSG00000131398
chr1	111770662	111989668	KCND3	https://omim.org/entry/605411	Spinocerebellar ataxia 19	https://omim.org/entry/607346	Autosomal dominant	3752	ENSG00000171385
chr21	34446688	34512210	KCNE1	https://omim.org/entry/176261	Jervell and Lange-Nielsen cardio-auditory syndrome	https://omim.org/entry/612347	Autosomal recessive	3753	ENSG00000180509
chr21	34364006	34371381	KCNE2	https://omim.org/entry/603796	Atrial fibrillation, 4	https://omim.org/entry/611493	NA	9992	ENSG00000159197
chr11	74454841	74467549	KCNE3	https://omim.org/entry/604433	Brugada syndrome 6	https://omim.org/entry/613119	NA	10008	ENSG00000175538
chr17	21692523	21704612	KCNJ18	https://omim.org/entry/613236	Thyrotoxic periodic paralysis, susceptibility to, 2	https://omim.org/entry/613239	Autosomal dominant	100134444	ENSG00000260458
chr17	70168673	70180044	KCNJ2	https://omim.org/entry/600681	Andersen syndrome	https://omim.org/entry/170390	Autosomal dominant	3759	ENSG00000123700
chr11	2445008	2849105	KCNQ1	https://omim.org/entry/607542	Atrial fibrillation, 3	https://omim.org/entry/607554	Autosomal dominant	3784	ENSG00000053918
chr11	2445008	2849105	KCNQ1	https://omim.org/entry/607542	jervell and lange-nielsen syndrome	https://omim.org/entry/220400	Autosomal recessive	3784	ENSG00000053918
chr8	125024260	125091792	KIAA0196	https://omim.org/entry/610657	Ritscher-Schinzel syndrome 1	https://omim.org/entry/220210	Autosomal recessive	9897	ENSG00000164961
chr8	125024260	125091792	KIAA0196	https://omim.org/entry/610657	Spastic paraplegia 8	https://omim.org/entry/603563	Autosomal dominant	9897	ENSG00000164961
chr2	8721081	8837630	KIDINS220	https://omim.org/entry/615759	Spastic paraplegia, intellectual disability, nystagmus, and obesity	https://omim.org/entry/617296	Autosomal dominant	57498	ENSG00000134313
chr2	240713761	240824293	KIF1A	https://omim.org/entry/601255	Spastic paraplegia 30, autosomal dominant	https://omim.org/entry/610357	Autosomal dominant	547	ENSG00000130294
chr2	240713761	240824293	KIF1A	https://omim.org/entry/601255	NESCAV syndrome	https://omim.org/entry/614255	Autosomal dominant	547	ENSG00000130294
chr2	240713761	240824293	KIF1A	https://omim.org/entry/601255	Neuropathy, hereditary sensory, type IIC	https://omim.org/entry/614213	Autosomal recessive	547	ENSG00000130294
chr2	240713761	240824293	KIF1A	https://omim.org/entry/601255	Spastic paraplegia 30, autosomal recessive	https://omim.org/entry/620607	Autosomal recessive	547	ENSG00000130294
chr1	10210570	10381603	KIF1B	https://omim.org/entry/605995	Charcot-Marie-Tooth disease, type 2A1	https://omim.org/entry/118210	Autosomal dominant	23095	ENSG00000054523
chr1	10210570	10381603	KIF1B	https://omim.org/entry/605995	Neuroblastoma, susceptibility to, 1	https://omim.org/entry/256700	Autosomal dominant; Somatic mutation	23095	ENSG00000054523
chr17	4997950	5028401	KIF1C	https://omim.org/entry/603060	Spastic ataxia 2, autosomal recessive	https://omim.org/entry/611302	Autosomal recessive	10749	ENSG00000129250
chr5	138178719	138187723	KIF20A	https://omim.org/entry/605664	Cardiomyopathy, familial restrictive, 6	https://omim.org/entry/619433	Autosomal recessive	10112	ENSG00000112984
chr12	39293228	39443120	KIF21A	https://omim.org/entry/608283	Fibrosis of extraocular muscles, congenital, 1	https://omim.org/entry/135700	Autosomal dominant	55605	ENSG00000139116
chr1	245154985	245709432	KIF26B	https://omim.org/entry/614026	Autosomal Dominant Cerebellar Ataxia (ADCA)	https://www.malacards.org/card/autosomal_dominant_cerebellar_ataxia	NA	55083	ENSG00000162849
chr12	57546026	57586633	KIF5A	https://omim.org/entry/602821	Spastic paraplegia 10, autosomal dominant	https://omim.org/entry/604187	Autosomal dominant	3798	ENSG00000155980
chr12	57546026	57586633	KIF5A	https://omim.org/entry/602821	Amyotrophic lateral sclerosis, susceptibility to, 25	https://omim.org/entry/617921	Autosomal dominant	3798	ENSG00000155980
chr11	66257294	66267860	KLC2	https://omim.org/entry/611729	Spastic paraplegia, optic atrophy, and neuropathy	https://omim.org/entry/609541	Autosomal recessive	64837	ENSG00000174996
chr3	183635610	183684519	KLHL24	https://omim.org/entry/611295	Epidermolysis bullosa simplex 6, generalized intermediate, with or without cardiomyopathy	https://omim.org/entry/617294	Autosomal dominant	54800	ENSG00000114796
chr3	183635610	183684519	KLHL24	https://omim.org/entry/611295	Cardiomyopathy, familial hypertrophic, 29, with polyglucosan bodies	https://omim.org/entry/620236	Autosomal recessive	54800	ENSG00000114796
chr3	42685537	42692544	KLHL40	https://omim.org/entry/615340	Nemaline myopathy 8, autosomal recessive	https://omim.org/entry/615348	Autosomal recessive	131377	ENSG00000157119
chr2	169509702	169526258	KLHL41	https://omim.org/entry/607701	Nemaline myopathy 9	https://omim.org/entry/615731	Autosomal recessive	10324	ENSG00000239474
chr9	21320024	21335404	KLHL9	https://omim.org/entry/611201	Klhl9-Related Early-Onset Distal Myopathy	https://www.malacards.org/card/klhl9_related_early_onset_distal_myopathy	NA	55958	ENSG00000198642
chr13	49699320	49792682	KPNA3	https://omim.org/entry/601892	Spastic paraplegia 88, autosomal dominant	https://omim.org/entry/620106	Autosomal dominant	3839	ENSG00000102753
chr3	134599923	134651636	KY	https://omim.org/entry/605739	Myopathy, myofibrillar, 7	https://omim.org/entry/617114	Autosomal recessive	339855	ENSG00000174611
chrX	153861514	153886173	L1CAM	https://omim.org/entry/308840	MASA syndrome	https://omim.org/entry/303350	X-linked recessive	3897	ENSG00000198910
chr6	128883138	129516566	LAMA2	https://omim.org/entry/156225	Muscular dystrophy, congenital, merosin deficient or partially deficient	https://omim.org/entry/607855	Autosomal recessive	3908	ENSG00000196569
chr6	128883138	129516566	LAMA2	https://omim.org/entry/156225	Muscular dystrophy, limb-girdle, autosomal recessive 23	https://omim.org/entry/618138	Autosomal recessive	3908	ENSG00000196569
chr6	112107931	112254939	LAMA4	https://omim.org/entry/600133	Cardiomyopathy, dilated, 1JJ	https://omim.org/entry/615235	Autosomal dominant	3910	ENSG00000112769
chr20	62307955	62367312	LAMA5	https://omim.org/entry/601033	Bent bone dysplasia syndrome 2	https://omim.org/entry/620076	Autosomal recessive	3911	ENSG00000130702
chr3	49121114	49133050	LAMB2	https://omim.org/entry/150325	Congenital myasthenic syndrome with nephrotic syndrome	https://omim.org/entry/614199	Autosomal recessive	3913	ENSG00000172037
chr3	49121114	49133050	LAMB2	https://omim.org/entry/150325	Pierson syndrome	https://omim.org/entry/604049	Autosomal recessive	3913	ENSG00000172037
chrX	120426148	120469365	LAMP2	https://omim.org/entry/309060	Danon disease	https://omim.org/entry/300257	X-linked dominant	3920	ENSG00000005893
chr22	33162226	33922841	LARGE1	https://omim.org/entry/603590	Muscular dystrophy-dystroglycanopathy (congenital with impaired intellectual development), type B, 6	https://omim.org/entry/608840	Autosomal recessive	9215	ENSG00000133424
chr22	33162226	33922841	LARGE1	https://omim.org/entry/603590	Muscular dystrophy-dystroglycanopathy (congenital with brain and eye anomalies), type A, 6	https://omim.org/entry/613154	Autosomal recessive	9215	ENSG00000133424
chrX	65512582	65534787	LAS1L	https://omim.org/entry/300964	Wilson-Turner syndrome	https://omim.org/entry/309585	X-linked recessive	81887	ENSG00000001497
chr10	86666785	86736072	LDB3	https://omim.org/entry/605906	Cardiomyopathy, dilated, 1C, with or without LVNC	https://omim.org/entry/601493	Autosomal dominant	11155	ENSG00000122367
chr10	86666785	86736072	LDB3	https://omim.org/entry/605906	Cardiomyopathy, hypertrophic, 24	https://omim.org/entry/601493	Autosomal dominant	11155	ENSG00000122367
chr10	86666785	86736072	LDB3	https://omim.org/entry/605906	Left ventricular noncompaction 3	https://omim.org/entry/601493	Autosomal dominant	11155	ENSG00000122367
chr10	86666785	86736072	LDB3	https://omim.org/entry/605906	Myopathy, myofibrillar, 4	https://omim.org/entry/609452	Autosomal dominant	11155	ENSG00000122367
chr10	86666785	86736072	LDB3	https://omim.org/entry/605906	Cardiomyopathy, dilated, 2L	https://omim.org/entry/621237	Autosomal recessive	11155	ENSG00000122367
chr11	18394560	18408425	LDHA	https://omim.org/entry/150000	Glycogen storage disease XI	https://omim.org/entry/612933	Autosomal recessive	3939	ENSG00000134333
chr17	34980512	35009743	LIG3	https://omim.org/entry/600940	Mitochondrial DNA depletion syndrome 20 (MNGIE type)	https://omim.org/entry/619780	Autosomal recessive	3980	ENSG00000005156
chr2	127638381	127681786	LIMS2	https://omim.org/entry/607908	Muscular dystrophy, autosomal recessive, with cardiomyopathy and triangular tongue	https://omim.org/entry/616827	Autosomal recessive	55679	ENSG00000072163
chr16	11546875	11636381	LITAF	https://omim.org/entry/603795	Charcot-Marie-Tooth disease, type 1C	https://omim.org/entry/601098	Autosomal dominant	9516	ENSG00000189067
chr1	156082572	156140081	LMNA	https://omim.org/entry/150330	Cardiomyopathy, dilated, 1A	https://omim.org/entry/115200	Autosomal dominant	4000	ENSG00000160789
chr1	156082572	156140081	LMNA	https://omim.org/entry/150330	Lipodystrophy, familial partial, type 2	https://omim.org/entry/151660	Autosomal dominant	4000	ENSG00000160789
chr1	156082572	156140081	LMNA	https://omim.org/entry/150330	Emery-Dreifuss muscular dystrophy 2, autosomal dominant	https://omim.org/entry/181350	Autosomal dominant	4000	ENSG00000160789
chr1	156082572	156140081	LMNA	https://omim.org/entry/150330	Malouf syndrome	https://omim.org/entry/212112	Autosomal dominant	4000	ENSG00000160789
chr1	156082572	156140081	LMNA	https://omim.org/entry/150330	Heart-hand syndrome, Slovenian type	https://omim.org/entry/610140	Autosomal dominant	4000	ENSG00000160789
chr1	156082572	156140081	LMNA	https://omim.org/entry/150330	Muscular dystrophy, congenital	https://omim.org/entry/613205	Autosomal dominant	4000	ENSG00000160789
chr1	156082572	156140081	LMNA	https://omim.org/entry/150330	Restrictive dermopathy 2	https://omim.org/entry/619793	Autosomal dominant	4000	ENSG00000160789
chr1	156082572	156140081	LMNA	https://omim.org/entry/150330	Mandibuloacral dysplasia	https://omim.org/entry/248370	Autosomal recessive	4000	ENSG00000160789
chr1	156082572	156140081	LMNA	https://omim.org/entry/150330	Charcot-Marie-Tooth disease, type 2B1	https://omim.org/entry/605588	Autosomal recessive	4000	ENSG00000160789
chr1	156082572	156140081	LMNA	https://omim.org/entry/150330	Emery-Dreifuss muscular dystrophy 3, autosomal recessive	https://omim.org/entry/616516	Autosomal recessive	4000	ENSG00000160789
chr7	123655866	123664290	LMOD2	https://omim.org/entry/608006	Cardiomyopathy, dilated, 2G	https://omim.org/entry/619897	Autosomal recessive	442721	ENSG00000170807
chr3	69106065	69123032	LMOD3	https://omim.org/entry/616112	Nemaline myopathy 10	https://omim.org/entry/616165	Autosomal recessive	56203	ENSG00000163380
chr2	11677595	11827409	LPIN1	https://omim.org/entry/605518	Myoglobinuria, acute recurrent, autosomal recessive	https://omim.org/entry/268200	Autosomal recessive	23175	ENSG00000134324
chr1	110947190	110963965	LRIF1	https://omim.org/entry/615354	Facioscapulohumeral muscular dystrophy 3, digenic	https://omim.org/entry/619477	Digenic recessive	55791	ENSG00000121931
chr14	22871740	22881713	LRP10	https://omim.org/entry/609921	Amyotrophic lateral sclerosis	NA	NA	26020	ENSG00000197324
chr8	104489231	104589258	LRP12	https://omim.org/entry/618299	Oculopharyngodistal myopathy 1	https://omim.org/entry/164310	Autosomal dominant	29967	ENSG00000147650
chr8	104489231	104589258	LRP12	https://omim.org/entry/618299	Amyotrophic lateral sclerosis 28	https://omim.org/entry/620452	Autosomal dominant	29967	ENSG00000147650
chr11	46856717	46918642	LRP4	https://omim.org/entry/604270	Myasthenic syndrome, congenital, 17	https://omim.org/entry/616304	Autosomal recessive	4038	ENSG00000134569
chr9	127451489	127503499	LRSAM1	https://omim.org/entry/610933	Charcot-Marie-Tooth disease, axonal, type 2P	https://omim.org/entry/614436	Autosomal dominant; Autosomal recessive	90678	ENSG00000148356
chr1	39081316	39487177	MACF1	https://omim.org/entry/608271	Lissencephaly 9 with complex brainstem malformation	https://omim.org/entry/618325	Autosomal dominant	23499	ENSG00000127603
chr19	35292125	35313807	MAG	https://omim.org/entry/159460	Spastic paraplegia 75, autosomal recessive	https://omim.org/entry/616680	Autosomal recessive	4099	ENSG00000105695
chr2	173075435	173268015	MAP3K20	https://omim.org/entry/609479	Split-foot malformation with mesoaxial polydactyly	https://omim.org/entry/616890	Autosomal recessive	51776	ENSG00000091436
chr2	173075435	173268015	MAP3K20	https://omim.org/entry/609479	Centronuclear myopathy 6 with fiber-type disproportion	https://omim.org/entry/617760	Autosomal recessive	51776	ENSG00000091436
chr22	21759657	21867680	MAPK1	https://omim.org/entry/176948	Noonan syndrome 13	https://omim.org/entry/619087	Autosomal dominant	5594	ENSG00000100030
chr17	45894527	46028334	MAPT	https://omim.org/entry/157140	Supranuclear palsy, progressive	https://omim.org/entry/601104	Autosomal dominant	4137	ENSG00000186868
chr17	45894527	46028334	MAPT	https://omim.org/entry/157140	Supranuclear palsy, progressive atypical	https://omim.org/entry/260540	Autosomal recessive	4137	ENSG00000186868
chr12	57475445	57517569	MARS1	https://omim.org/entry/156560	Charcot-Marie-Tooth disease, axonal, type 2U	https://omim.org/entry/616280	Autosomal dominant	4141	ENSG00000166986
chr12	57475445	57517569	MARS1	https://omim.org/entry/156560	Interstitial lung and liver disease	https://omim.org/entry/615486	Autosomal recessive	4141	ENSG00000166986
chr12	57475445	57517569	MARS1	https://omim.org/entry/156560	Trichothiodystrophy 9, nonphotosensitive	https://omim.org/entry/619692	Autosomal recessive	4141	ENSG00000166986
chr12	57475445	57517569	MARS1	https://omim.org/entry/156560	Spastic paraplegia 70, autosomal recessive	https://omim.org/entry/620323	Autosomal recessive	4141	ENSG00000166986
chr2	197705369	197708395	MARS2	https://omim.org/entry/609728	Spastic ataxia 3, autosomal recessive	https://omim.org/entry/611390	Autosomal recessive	92935	ENSG00000247626
chr5	139293674	139331677	MATR3	https://omim.org/entry/164015	Amyotrophic lateral sclerosis 21	https://omim.org/entry/606070	Autosomal dominant	9782	ENSG00000015479
chr22	35606764	35637951	MB	https://omim.org/entry/160000	Neuromuscular Disease	https://www.malacards.org/card/neuromuscular_disease	Autosomal dominant	4151	ENSG00000198125
chr21	46235133	46286297	MCM3AP	https://omim.org/entry/603294	Peripheral neuropathy, autosomal recessive, with or without impaired intellectual development	https://omim.org/entry/618124	Autosomal recessive	8888	ENSG00000160294
chr19	7522624	7534009	MCOLN1	https://omim.org/entry/605248	Mucolipidosis IV	https://omim.org/entry/252650	Autosomal recessive	57192	ENSG00000090674
chr5	127290796	127465737	MEGF10	https://omim.org/entry/612453	Congenital myopathy 10A, severe variant	https://omim.org/entry/614399	Autosomal recessive	84466	ENSG00000145794
chr5	127290796	127465737	MEGF10	https://omim.org/entry/612453	Congenital myopathy 10B, mild variant	https://omim.org/entry/620249	Autosomal recessive	84466	ENSG00000145794
chr7	116672196	116798377	MET	https://omim.org/entry/164860	Osteofibrous dysplasia, susceptibility to	https://omim.org/entry/607278	Autosomal dominant	4233	ENSG00000105976
chr7	116672196	116798377	MET	https://omim.org/entry/164860	Arthrogryposis, distal, type 11	https://omim.org/entry/620019	Autosomal dominant	4233	ENSG00000105976
chr7	116672196	116798377	MET	https://omim.org/entry/164860	Deafness, autosomal recessive 97	https://omim.org/entry/616705	Autosomal recessive	4233	ENSG00000105976
chr1	11980181	12015211	MFN2	https://omim.org/entry/608507	Hereditary motor and sensory neuropathy VIA	https://omim.org/entry/601152	Autosomal dominant	9927	ENSG00000116688
chr1	11980181	12015211	MFN2	https://omim.org/entry/608507	Charcot-Marie-Tooth disease, axonal, type 2A2A	https://omim.org/entry/609260	Autosomal dominant	9927	ENSG00000116688
chr1	11980181	12015211	MFN2	https://omim.org/entry/608507	Lipomatosis, multiple symmetric, with or without peripheral neuropathy	https://omim.org/entry/151800	Autosomal recessive	9927	ENSG00000116688
chr1	11980181	12015211	MFN2	https://omim.org/entry/608507	Charcot-Marie-Tooth disease, axonal, type 2A2B	https://omim.org/entry/617087	Autosomal recessive	9927	ENSG00000116688
chr20	17969018	17991122	MGME1	https://omim.org/entry/615076	Mitochondrial DNA depletion syndrome 11	https://omim.org/entry/615084	Autosomal recessive	92667	ENSG00000125871
chr18	21704957	21870953	MIB1	https://omim.org/entry/608677	Left ventricular noncompaction 7	https://omim.org/entry/615092	Autosomal dominant	57534	ENSG00000101752
chr10	72367340	72626131	MICU1	https://omim.org/entry/605084	Myopathy with extrapyramidal signs	https://omim.org/entry/615673	Autosomal recessive	10367	ENSG00000107745
chr7	130876747	130876810	MIR29A	https://omim.org/entry/610782	Muscular Dystrophy, Duchenne Type (DMD)	https://www.malacards.org/card/muscular_dystrophy_duchenne_type	NA	407021	ENSG00000284032
chr6	53929982	54266280	MLIP	https://omim.org/entry/614106	Myopathy with myalgia, increased serum creatine kinase, and with or without episodic rhabdomyolysis	https://omim.org/entry/620138	Autosomal recessive	90523	ENSG00000146147
chr3	155024124	155183704	MME	https://omim.org/entry/120520	Spinocerebellar ataxia 43	https://omim.org/entry/617018	Autosomal dominant	4311	ENSG00000196549
chr3	155024124	155183704	MME	https://omim.org/entry/120520	Charcot-Marie-Tooth disease, axonal, type 2T	https://omim.org/entry/617017	Autosomal dominant; Autosomal recessive	4311	ENSG00000196549
chr22	30925130	30968774	MORC2	https://omim.org/entry/616661	Charcot-Marie-Tooth disease, axonal, type 2Z	https://omim.org/entry/616688	Autosomal dominant	22880	ENSG00000133422
chr22	30925130	30968774	MORC2	https://omim.org/entry/616661	Developmental delay, impaired growth, dysmorphic facies, and axonal neuropathy	https://omim.org/entry/619090	Autosomal dominant	22880	ENSG00000133422
chr17	7583529	7592789	MPDU1	https://omim.org/entry/604041	Congenital disorder of glycosylation, type If	https://omim.org/entry/609180	Autosomal recessive	9526	ENSG00000129255
chr2	27309492	27325680	MPV17	https://omim.org/entry/137960	Mitochondrial DNA depletion syndrome 6 (hepatocerebral type)	https://omim.org/entry/256810	Autosomal recessive	4358	ENSG00000115204
chr2	27309492	27325680	MPV17	https://omim.org/entry/137960	Charcot-Marie-Tooth disease, axonal, type 2EE	https://omim.org/entry/618400	Autosomal recessive	4358	ENSG00000115204
chr1	161304735	161309968	MPZ	https://omim.org/entry/159440	Charcot-Marie-Tooth disease, type 1B	https://omim.org/entry/118200	Autosomal dominant	4359	ENSG00000158887
chr1	161304735	161309968	MPZ	https://omim.org/entry/159440	Roussy-Levy syndrome	https://omim.org/entry/180800	Autosomal dominant	4359	ENSG00000158887
chr1	161304735	161309968	MPZ	https://omim.org/entry/159440	Charcot-Marie-Tooth disease, type 2I	https://omim.org/entry/607677	Autosomal dominant	4359	ENSG00000158887
chr1	161304735	161309968	MPZ	https://omim.org/entry/159440	Charcot-Marie-Tooth disease, type 2J	https://omim.org/entry/607736	Autosomal dominant	4359	ENSG00000158887
chr1	161304735	161309968	MPZ	https://omim.org/entry/159440	Charcot-Marie-Tooth disease, dominant intermediate D	https://omim.org/entry/607791	Autosomal dominant	4359	ENSG00000158887
chr1	161304735	161309968	MPZ	https://omim.org/entry/159440	Hypomyelinating neuropathy, congenital, 2	https://omim.org/entry/618184	Autosomal dominant	4359	ENSG00000158887
chr1	161304735	161309968	MPZ	https://omim.org/entry/159440	Dejerine-Sottas disease	https://omim.org/entry/145900	Autosomal dominant; Autosomal recessive	4359	ENSG00000158887
chr11	94415570	94512412	MRE11A	https://omim.org/entry/600814	Ataxia telangiectasia-like disorder	https://omim.org/entry/604391	Autosomal recessive	4361	ENSG00000020922
chr3	131462212	131502983	MRPL3	https://omim.org/entry/607118	Combined oxidative phosphorylation deficiency 9	https://omim.org/entry/614582	Autosomal recessive	11222	ENSG00000114686
chr2	223957463	223967714	MRPL44	https://omim.org/entry/611849	Combined oxidative phosphorylation deficiency 16	https://omim.org/entry/615395	Autosomal recessive	65080	ENSG00000135900
chr3	15009611	15065339	MRPS25	https://omim.org/entry/611987	Combined oxidative phosphorylation deficiency 50	https://omim.org/entry/619025	Autosomal recessive	64432	ENSG00000131368
chr2	190055700	190062729	MSTN	https://omim.org/entry/601788	Muscle hypertrophy	https://omim.org/entry/614160	Autosomal recessive	2660	ENSG00000138379
chr1	155563235	155614951	MSTO1	https://omim.org/entry/617619	Myopathy, mitochondrial, and ataxia	https://omim.org/entry/617675	Autosomal dominant; Autosomal recessive	55154	ENSG00000125459
chr4	4859665	4863936	MSX1	https://omim.org/entry/142983	Orofacial cleft 5	https://omim.org/entry/608874	Autosomal dominant	4487	ENSG00000163132
chrM	8527	9207	MT-ATP6	https://omim.org/entry/516060	Neuropathy,Ataxia,and Retinitis Pigmentosa		Mitochondrial inheritance	4508
chrM	8366	8572	MT-ATP8	https://omim.org/entry/516070	Mitochondrial Diseases	https://www.malacards.org/card/mitochondrial_myopathy	Mitochondrial inheritance	4509
chrM	5904	7445	MT-CO1	https://omim.org/entry/516030	Mitochondrial Diseases	https://www.malacards.org/card/mitochondrial_myopathy	Mitochondrial inheritance	4512
chrM	7586	8269	MT-CO2	https://omim.org/entry/516040	Mitochondrial Myopathy	https://www.malacards.org/card/mitochondrial_myopathy	Mitochondrial inheritance	4513
chrM	9207	9990	MT-CO3	https://omim.org/entry/516050	Optic Atrophy,Hereditary,Leber	https://www.malacards.org/card/leber_hereditary_optic_neuropathy_modifier_of?search=Optic,Atrophy,Hereditary,Leber#Genes	Mitochondrial inheritance	4514
chrM	14747	15887	MT-CYB	https://omim.org/entry/516020	Optic Atrophy,Hereditary,Leber	https://www.malacards.org/card/leber_hereditary_optic_neuropathy_modifier_of?search=Optic,Atrophy,Hereditary,Leber#Genes	Mitochondrial inheritance	4519
chrX	150568417	150673143	MTM1	https://omim.org/entry/300415	Myopathy, centronuclear, X-linked	https://omim.org/entry/310400	X-linked recessive	4534	ENSG00000171100
chr11	95821766	95925315	MTMR2	https://omim.org/entry/603557	Charcot-Marie-Tooth disease, type 4B1	https://omim.org/entry/601382	Autosomal recessive	8898	ENSG00000087053
chrM	3307	4262	MT-ND1	https://omim.org/entry/516000	Optic Atrophy,Hereditary,Leber	https://www.malacards.org/card/leber_hereditary_optic_neuropathy_modifier_of?search=Optic,Atrophy,Hereditary,Leber#Genes	Mitochondrial inheritance	4535
chrM	3307	4262	MT-ND1	https://omim.org/entry/516000	MELAS Syndrome	https://www.malacards.org/card/mitochondrial_myopathy_encephalopathy_lactic_acidosis_and_stroke_like_episodes	Mitochondrial inheritance
chrM	4470	5511	MT-ND2	https://omim.org/entry/516001	Optic Atrophy,Hereditary,Leber	https://www.malacards.org/card/leber_hereditary_optic_neuropathy_modifier_of?search=Optic,Atrophy,Hereditary,Leber#Genes	Mitochondrial inheritance	4536
chrM	10059	10404	MT-ND3	https://omim.org/entry/516002	Leigh Disease	https://www.malacards.org/card/leigh_disease	Mitochondrial inheritance	4537
chrM	10760	12137	MT-ND4	https://omim.org/entry/516003	Optic Atrophy,Hereditary,Leber	https://www.malacards.org/card/leber_hereditary_optic_neuropathy_modifier_of?search=Optic,Atrophy,Hereditary,Leber#Genes	Mitochondrial inheritance	4538
chrM	10470	10766	MT-ND4L	https://omim.org/entry/516004	Optic Atrophy,Hereditary,Leber	https://www.malacards.org/card/leber_hereditary_optic_neuropathy_modifier_of?search=Optic,Atrophy,Hereditary,Leber#Genes	Mitochondrial inheritance	4539
chrM	12337	14148	MT-ND5	https://omim.org/entry/516005	MELAS Syndrome	https://www.malacards.org/card/mitochondrial_myopathy_encephalopathy_lactic_acidosis_and_stroke_like_episodes	Mitochondrial inheritance	4540
chrM	14149	14673	MT-ND6	https://omim.org/entry/516006	Optic Atrophy,Hereditary,Leber	https://www.malacards.org/card/mitochondrial_myopathy_encephalopathy_lactic_acidosis_and_stroke_like_episodes	Mitochondrial inheritance	4541
chr6	73461578	73509236	MTO1	https://omim.org/entry/614667	Combined oxidative phosphorylation deficiency 10	https://omim.org/entry/614702	Autosomal recessive	25821	ENSG00000135297
chr1	11106535	11262556	MTOR	https://omim.org/entry/601231	Smith-Kingsmore syndrome	https://omim.org/entry/616638	Autosomal dominant	2475	ENSG00000198793
chr1	11106535	11262556	MTOR	https://omim.org/entry/601231	Focal cortical dysplasia, type II, somatic	https://omim.org/entry/607341	Mitochondrial inheritance	2475	ENSG00000198793
chr10	30309801	30374448	MTPAP	https://omim.org/entry/613669	Spastic ataxia 4, autosomal recessive	https://omim.org/entry/613672	Autosomal recessive	55149	ENSG00000107951
chrM	5587	5655	MT-TA	https://omim.org/entry/590000	Mitochondrial Myopathy	https://www.malacards.org/card/mitochondrial_myopathy	Mitochondrial inheritance	4553
chrM	5761	5826	MT-TC	https://omim.org/entry/590020	MELAS Syndrome	https://www.malacards.org/card/mitochondrial_myopathy_encephalopathy_lactic_acidosis_and_stroke_like_episodes	Mitochondrial inheritance	4511
chrM	7518	7585	MT-TD	https://omim.org/entry/590015	Isolated Mitochondrial Myopathy	https://www.malacards.org/card/isolated_mitochondrial_myopathy	Mitochondrial inheritance	4555
chrM	14674	14742	MT-TE	https://omim.org/entry/590025	Diabetes-deafness syndrome maternally transmitted	https://www.malacards.org/card/mitochondrial_myopathy_with_reversible_cytochrome_c_oxidase_deficiency	Mitochondrial inheritance	4556
chrM	577	647	MT-TF	https://omim.org/entry/590070	Mitochondrial Disease with Epilepsy	https://www.malacards.org/card/mitochondrial_disease_with_epilepsy	Mitochondrial inheritance
chrM	9991	10058	MT-TG	https://omim.org/entry/590035	MELAS Syndrome	https://www.malacards.org/card/mitochondrial_myopathy_encephalopathy_lactic_acidosis_and_stroke_like_episodes	Mitochondrial inheritance	4563
chrM	12138	12206	MT-TH	https://omim.org/entry/590040	Mitochondrial Diseases		Mitochondrial inheritance	4564
chrM	4263	4331	MT-TI	https://omim.org/entry/590045	Hypertrophic Cardiomyopathy		Mitochondrial inheritance	4565
chrM	8295	8364	MT-TK	https://omim.org/entry/590060	Myoclonic Epilepsy Associated with Ragged-Red Fibers (MERRF)	https://www.malacards.org/card/myoclonic_epilepsy_associated_with_ragged_red_fibers	Mitochondrial inheritance	4566
chrM	3230	3304	MT-TL1	https://omim.org/entry/590050	MELAS Syndrome	https://www.malacards.org/card/mitochondrial_myopathy_encephalopathy_lactic_acidosis_and_stroke_like_episodes	Mitochondrial inheritance	4567
chrM	3230	3304	MT-TL1	https://omim.org/entry/590050	Myoclonic Epilepsy Associated with Ragged-Red Fibers (MERRF)	https://www.malacards.org/card/myoclonic_epilepsy_associated_with_ragged_red_fibers	Mitochondrial inheritance	4567
chrM	12266	12336	MT-TL2	https://omim.org/entry/590050	Mitochondrial Encephalomyopathy,Chronic progressive external ophthalmoplegia	https://www.malacards.org/card/mitochondrial_encephalomyopathy	Mitochondrial inheritance	4568
chrM	4402	4469	MT-TM	https://omim.org/entry/590065	Mitochondrial Myopathies	https://www.malacards.org/card/mitochondrial_myopathy	Mitochondrial inheritance	4569
chrM	5657	5729	MT-TN	https://omim.org/entry/590010	Chronic progressive external ophthalmoplegia		Mitochondrial inheritance	4570
chrM	15956	16023	MT-TP	https://omim.org/entry/590075	Myopathy	https://www.malacards.org/card/mitochondrial_myopathy	Mitochondrial inheritance	4571
chrM	4329	4400	MT-TQ	https://omim.org/entry/590030	MELAS Syndrome	https://www.malacards.org/card/mitochondrial_myopathy_encephalopathy_lactic_acidosis_and_stroke_like_episodes	Mitochondrial inheritance	4572
chrM	10405	10469	MT-TR	https://omim.org/entry/590005	Mitochondrial Encephalomyopathies		Mitochondrial inheritance	4573
chrM	7446	7514	MT-TS1	https://omim.org/entry/590080	Mitochondrial Diseases	https://www.malacards.org/card/mitochondrial_myopathy	Mitochondrial inheritance	4574
chrM	12207	12265	MT-TS2	https://omim.org/entry/590080	Mitochondrial Diseases	https://www.malacards.org/card/mitochondrial_myopathy	Mitochondrial inheritance	4575
chrM	15888	15953	MT-TT	https://omim.org/entry/590090	Mitochondrial Diseases	https://www.malacards.org/card/mitochondrial_myopathy_encephalopathy_lactic_acidosis_and_stroke_like_episodes	Mitochondrial inheritance	4576
chrM	1602	1670	MT-TV	https://omim.org/entry/590105	Leigh Syndrome, Mitochondrial (MILS)	https://www.malacards.org/card/leigh_syndrome_mitochondrial	Mitochondrial inheritance
chrM	5512	5579	MT-TW	https://omim.org/entry/590095	Mitochondrial Myopathy	https://www.malacards.org/card/mitochondrial_myopathy	Mitochondrial inheritance	4578
chrM	5826	5891	MT-TY	https://omim.org/entry/590100	Chronic progressive external ophthalmoplegia		Mitochondrial inheritance	4579
chrM	5826	5891	MT-TY	https://omim.org/entry/590100	Kearns-Sayre Syndrome (KSS)	https://www.malacards.org/card/kearns_sayre_syndrome	Mitochondrial inheritance
chr9	100576867	100588389	MURC	https://omim.org/entry/617714	Dilated cardiomyopathy related to MURC	NA	NA	347273	ENSG00000170681
chr9	110668779	110806558	MUSK	https://omim.org/entry/601296	Fetal akinesia deformation sequence 1	https://omim.org/entry/208150	Autosomal recessive	4593	ENSG00000030304
chr9	110668779	110806558	MUSK	https://omim.org/entry/601296	Myasthenic syndrome, congenital, 9, associated with acetylcholine receptor deficiency	https://omim.org/entry/616325	Autosomal recessive	4593	ENSG00000030304
chr12	101568353	101686028	MYBPC1	https://omim.org/entry/160794	Arthrogryposis, distal, type 1B	https://omim.org/entry/614335	Autosomal dominant	4604	ENSG00000196091
chr12	101568353	101686028	MYBPC1	https://omim.org/entry/160794	Congenital myopathy 16	https://omim.org/entry/618524	Autosomal dominant	4604	ENSG00000196091
chr12	101568353	101686028	MYBPC1	https://omim.org/entry/160794	Lethal congenital contracture syndrome 4	https://omim.org/entry/614915	Autosomal recessive	4604	ENSG00000196091
chr11	47331406	47352702	MYBPC3	https://omim.org/entry/600958	Cardiomyopathy, dilated, 1MM	https://omim.org/entry/615396	Autosomal dominant	4607	ENSG00000134571
chr11	47331406	47352702	MYBPC3	https://omim.org/entry/600958	Left ventricular noncompaction 10	https://omim.org/entry/615396	Autosomal dominant	4607	ENSG00000134571
chr11	47331406	47352702	MYBPC3	https://omim.org/entry/600958	Cardiomyopathy, hypertrophic, 4	https://omim.org/entry/115197	Autosomal dominant; Autosomal recessive	4607	ENSG00000134571
chr19	50188186	50310542	MYH14	https://omim.org/entry/608568	Deafness, autosomal dominant 4A	https://omim.org/entry/600652	Autosomal dominant	79784	ENSG00000105357
chr19	50188186	50310542	MYH14	https://omim.org/entry/608568	Peripheral neuropathy, myopathy, hoarseness, and hearing loss	https://omim.org/entry/614369	Autosomal dominant	79784	ENSG00000105357
chr17	10521148	10549700	MYH2	https://omim.org/entry/160740	Congenital myopathy 6 with ophthalmoplegia	https://omim.org/entry/605637	Autosomal dominant; Autosomal recessive	4620	ENSG00000125414
chr17	10628526	10657309	MYH3	https://omim.org/entry/160720	Contractures, pterygia, and spondylocarpostarsal fusion syndrome 1A	https://omim.org/entry/178110	Autosomal dominant	4621	ENSG00000109063
chr17	10628526	10657309	MYH3	https://omim.org/entry/160720	Arthrogryposis, distal, type 2A (Freeman-Sheldon)	https://omim.org/entry/193700	Autosomal dominant	4621	ENSG00000109063
chr17	10628526	10657309	MYH3	https://omim.org/entry/160720	Arthrogryposis, distal, type 2B3 (Sheldon-Hall)	https://omim.org/entry/618436	Autosomal dominant	4621	ENSG00000109063
chr17	10628526	10657309	MYH3	https://omim.org/entry/160720	Contractures, pterygia, and spondylocarpotarsal fusion syndrome 1B	https://omim.org/entry/618469	Autosomal recessive	4621	ENSG00000109063
chr14	23381982	23408273	MYH6	https://omim.org/entry/160710	Cardiomyopathy, hypertrophic, 14	https://omim.org/entry/613251	Autosomal dominant	4624	ENSG00000197616
chr14	23381982	23408273	MYH6	https://omim.org/entry/160710	Cardiomyopathy, dilated, 1EE	https://omim.org/entry/613252	Autosomal dominant	4624	ENSG00000197616
chr14	23381982	23408273	MYH6	https://omim.org/entry/160710	Atrial septal defect 3	https://omim.org/entry/614089	Autosomal dominant	4624	ENSG00000197616
chr14	23381982	23408273	MYH6	https://omim.org/entry/160710	Sick sinus syndrome 3	https://omim.org/entry/614090	NA	4624	ENSG00000197616
chr14	23412740	23435660	MYH7	https://omim.org/entry/160760	Laing distal myopathy	https://omim.org/entry/160500	Autosomal dominant	4625	ENSG00000092054
chr14	23412740	23435660	MYH7	https://omim.org/entry/160760	Congenital myopathy 7A, myosin storage, autosomal dominant	https://omim.org/entry/608358	Autosomal dominant	4625	ENSG00000092054
chr14	23412740	23435660	MYH7	https://omim.org/entry/160760	Cardiomyopathy, dilated, 1S	https://omim.org/entry/613426	Autosomal dominant	4625	ENSG00000092054
chr14	23412740	23435660	MYH7	https://omim.org/entry/160760	Left ventricular noncompaction 5	https://omim.org/entry/613426	Autosomal dominant	4625	ENSG00000092054
chr14	23412740	23435660	MYH7	https://omim.org/entry/160760	Cardiomyopathy, hypertrophic, 1	https://omim.org/entry/192600	Autosomal dominant; Digenic dominant	4625	ENSG00000092054
chr14	23412740	23435660	MYH7	https://omim.org/entry/160760	Congenital myopathy 7B, myosin storage, autosomal recessive	https://omim.org/entry/255160	Autosomal recessive	4625	ENSG00000092054
chr17	10390322	10421950	MYH8	https://omim.org/entry/160741	Trismus-pseudocamptodactyly syndrome	https://omim.org/entry/158300	Autosomal dominant	4626	ENSG00000133020
chr17	10390322	10421950	MYH8	https://omim.org/entry/160741	Carney complex variant	https://omim.org/entry/608837	NA	4626	ENSG00000133020
chr2	210290150	210315174	MYL1	https://omim.org/entry/160780	Congenital myopathy 14	https://omim.org/entry/618414	Autosomal recessive	4632	ENSG00000168530
chr12	110909996	111052434	MYL2	https://omim.org/entry/160781	Cardiomyopathy, hypertrophic, 10	https://omim.org/entry/608758	Autosomal dominant	4633	ENSG00000111245
chr12	110909996	111052434	MYL2	https://omim.org/entry/160781	Myopathy, myofibrillar, 12, infantile-onset, with cardiomyopathy	https://omim.org/entry/619424	Autosomal recessive	4633	ENSG00000111245
chr3	46835110	46882178	MYL3	https://omim.org/entry/160790	Cardiomyopathy, hypertrophic, 8	https://omim.org/entry/608751	Autosomal dominant; Autosomal recessive	4634	ENSG00000160808
chr17	47200446	47223679	MYL4	https://omim.org/entry/160770	Atrial fibrillation, familial, 18	https://omim.org/entry/617280	Autosomal dominant	4635	ENSG00000198336
chr3	123610049	123884332	MYLK	https://omim.org/entry/600922	Aortic aneurysm, familial thoracic 7	https://omim.org/entry/613780	Autosomal dominant	4638	ENSG00000065534
chr3	123610049	123884332	MYLK	https://omim.org/entry/600922	Megacystis-microcolon-intestinal hypoperistalsis syndrome 1	https://omim.org/entry/249210	Autosomal recessive	4638	ENSG00000065534
chr20	31819308	31834689	MYLK2	https://omim.org/entry/606566	Cardiomyopathy, hypertrophic, 1, digenic	https://omim.org/entry/192600	Autosomal dominant; Digenic dominant	85366	ENSG00000101306
chr16	30370934	30377991	MYLPF	https://omim.org/entry/617378	Segmental amyoplasia with Distal Arthrogryposis	https://omim.org/entry/619110	Autosomal dominant; Autosomal recessive	29895	ENSG00000180209
chr9	133514586	133528612	MYMK	https://omim.org/entry/615345	Carey-Fineman-Ziter syndrome	https://omim.org/entry/254940	Autosomal recessive	389827	ENSG00000187616
chr6	44216926	44218236	MYMX	https://omim.org/entry/619912	Carey-Fineman-Ziter syndrome 2	https://omim.org/entry/619941	Autosomal recessive	101929726	ENSG00000262179
chr22	25742144	26031045	MYO18B	https://omim.org/entry/607295	Klippel-Feil syndrome 4, autosomal recessive, with myopathy and facial dysmorphism	https://omim.org/entry/616549	Autosomal recessive	84700	ENSG00000133454
chr15	71822291	72118577	MYO9A	https://omim.org/entry/604875	Myasthenic syndrome, congenital, 24, presynaptic	https://omim.org/entry/618198	Autosomal recessive	4649	ENSG00000066933
chr11	17719571	17722136	MYOD1	https://omim.org/entry/159970	Congenital myopathy 17	https://omim.org/entry/618975	Autosomal recessive	4654	ENSG00000129152
chr5	137867858	137887851	MYOT	https://omim.org/entry/604103	Myopathy, myofibrillar, 3	https://omim.org/entry/609200	Autosomal dominant	9499	ENSG00000120729
chr4	119135832	119187789	MYOZ2	https://omim.org/entry/605602	Cardiomyopathy, hypertrophic, 16	https://omim.org/entry/613838	Autosomal dominant	51778	ENSG00000172399
chr10	68087897	68212017	MYPN	https://omim.org/entry/608517	Cardiomyopathy, dilated, 1KK	https://omim.org/entry/615248	Autosomal dominant	84665	ENSG00000138347
chr10	68087897	68212017	MYPN	https://omim.org/entry/608517	Cardiomyopathy, familial restrictive, 4	https://omim.org/entry/615248	Autosomal dominant	84665	ENSG00000138347
chr10	68087897	68212017	MYPN	https://omim.org/entry/608517	Cardiomyopathy, hypertrophic, 22	https://omim.org/entry/615248	Autosomal dominant	84665	ENSG00000138347
chr10	68087897	68212017	MYPN	https://omim.org/entry/608517	Congenital myopathy 24	https://omim.org/entry/617336	Autosomal recessive	84665	ENSG00000138347
chr17	42536241	42544449	NAGLU	https://omim.org/entry/609701	Charcot-Marie-Tooth disease, axonal, type 2V	https://omim.org/entry/616491	Autosomal dominant	4669	ENSG00000108784
chr18	57600656	57622213	NARS1	https://omim.org/entry/108410	Neurodevelopmental disorder with microcephaly, impaired language, epilepsy, and gait abnormalities, autosomal dominant	https://omim.org/entry/619092	Autosomal dominant	4677	ENSG00000134440
chr18	57600656	57622213	NARS1	https://omim.org/entry/108410	Neurodevelopmental disorder with microcephaly, impaired language, and gait abnormalities, autosomal recessive	https://omim.org/entry/619091	Autosomal recessive	4677	ENSG00000134440
chr8	133237175	133302022	NDRG1	https://omim.org/entry/605262	Charcot-Marie-Tooth disease, type 4D	https://omim.org/entry/601455	Autosomal recessive	10397	ENSG00000104419
chr15	41387218	41409403	NDUFAF1	https://omim.org/entry/606934	Mitochondrial complex I deficiency, nuclear type 11	https://omim.org/entry/618234	Autosomal recessive	51103	ENSG00000137806
chr2	151485336	151734487	NEB	https://omim.org/entry/161650	Nemaline myopathy 2, autosomal recessive	https://omim.org/entry/256030	Autosomal recessive	4703	ENSG00000183091
chr22	29480218	29491390	NEFH	https://omim.org/entry/162230	Charcot-Marie-Tooth disease, axonal, type 2CC	https://omim.org/entry/616924	Autosomal dominant	4744	ENSG00000100285
chr8	24950955	24956721	NEFL	https://omim.org/entry/162280	Charcot-Marie-Tooth disease, type 2E	https://omim.org/entry/607684	Autosomal dominant	4747	ENSG00000277586
chr8	24950955	24956721	NEFL	https://omim.org/entry/162280	Charcot-Marie-Tooth disease, dominant intermediate G	https://omim.org/entry/617882	Autosomal dominant	4747	ENSG00000277586
chr8	24950955	24956721	NEFL	https://omim.org/entry/162280	Charcot-Marie-Tooth disease, type 1F	https://omim.org/entry/607734	Autosomal dominant; Autosomal recessive	4747	ENSG00000277586
chr4	169369704	169612632	NEK1	https://omim.org/entry/604588	Amyotrophic lateral sclerosis, susceptibility to, 24	https://omim.org/entry/617892	Autosomal dominant	4750	ENSG00000137601
chr14	75079353	75127344	NEK9	https://omim.org/entry/609798	Lethal congenital contracture syndrome 10	https://omim.org/entry/617022	Autosomal recessive	91754	ENSG00000119638
chr1	77888513	77943895	NEXN	https://omim.org/entry/613121	Cardiomyopathy, dilated, 1CC	https://omim.org/entry/613122	Autosomal dominant	91624	ENSG00000162614
chr1	77888513	77943895	NEXN	https://omim.org/entry/613121	Cardiomyopathy, hypertrophic, 20	https://omim.org/entry/613876	Autosomal dominant	91624	ENSG00000162614
chr1	77888513	77943895	NEXN	https://omim.org/entry/613121	Cardiomyopathy, dilated, 2M, autosomal recessive	https://omim.org/entry/621261	Autosomal recessive	91624	ENSG00000162614
chr2	69395750	69439567	NFU1	https://omim.org/entry/608100	Spastic paraplegia 93	https://omim.org/entry/620938	Autosomal recessive	27247	ENSG00000169599
chr1	115285904	115338770	NGF	https://omim.org/entry/162030	Neuropathy, hereditary sensory and autonomic, type V	https://omim.org/entry/608654	Autosomal recessive	4803	ENSG00000134259
chr17	49495293	49515008	NGFR	https://omim.org/entry/162010	Daibetic Neuropathy	https://www.malacards.org/card/diabetic_neuropathy	NA	4804	ENSG00000064300
chr15	22773063	22829789	NIPA1	https://omim.org/entry/608145	Spastic paraplegia 6, autosomal dominant	https://omim.org/entry/600363	Autosomal dominant	123606	ENSG00000170113
chr10	132783179	132786147	NKX6-2	https://omim.org/entry/605955	Spastic ataxia 8, autosomal recessive, with hypomyelinating leukodystrophy	https://omim.org/entry/617560	Autosomal recessive	84504	ENSG00000148826
chr20	2652593	2658393	NOP56	https://omim.org/entry/614154	Spinocerebellar ataxia 36	https://omim.org/entry/614153	Autosomal dominant	10528	ENSG00000101361
chr1	149390621	149471833	NOTCH2NLC	https://omim.org/entry/618025	Neuronal intranuclear inclusion disease	https://omim.org/entry/603472	Autosomal dominant	100996717	ENSG00000286219
chr1	149390621	149471833	NOTCH2NLC	https://omim.org/entry/618025	Tremor, hereditary essential, 6	https://omim.org/entry/618866	Autosomal dominant	100996717	ENSG00000286219
chr1	149390621	149471833	NOTCH2NLC	https://omim.org/entry/618025	Oculopharyngodistal myopathy 3	https://omim.org/entry/619473	Autosomal dominant	100996717	ENSG00000286219
chr1	11845709	11847783	NPPA	https://omim.org/entry/108780	Atrial fibrillation, familial, 6	https://omim.org/entry/612201	Autosomal dominant	4878	ENSG00000175206
chr1	11845709	11847783	NPPA	https://omim.org/entry/108780	Atrial standstill 2	https://omim.org/entry/618745	Autosomal recessive	4878	ENSG00000175206
chr17	80466834	80477843	NPTX1	https://omim.org/entry/602367	Spinocerebellar ataxia 50	https://omim.org/entry/620158	Autosomal dominant	4884	ENSG00000171246
chr3	94062980	94131832	NSUN3	https://omim.org/entry/617491	Combined oxidative phosphorylation deficiency 48	https://omim.org/entry/619012	Autosomal recessive	63899	ENSG00000178694
chr10	103087185	103277605	NT5C2	https://omim.org/entry/600417	Spastic paraplegia 45, autosomal recessive	https://omim.org/entry/613162	Autosomal recessive	22978	ENSG00000076685
chr1	156815750	156881850	NTRK1	https://omim.org/entry/191315	Hereditary sensory and autonomic neuropathy type IV	https://omim.org/entry/256800	Autosomal recessive	4914	ENSG00000198400
chr5	37288137	37371106	NUP155	https://omim.org/entry/606694	Atrial fibrillation, 15	https://omim.org/entry/615770	Autosomal recessive	9631	ENSG00000113569
chr17	5359668	5420164	NUP88	https://omim.org/entry/602552	Fetal akinesia deformation sequence 4	https://omim.org/entry/618393	Autosomal recessive	4927	ENSG00000108559
chr10	79691500	79826594	NUTM2B-AS1	https://omim.org/entry/618639	Oculopharyngeal myopathy with leukoencephalopathy 1	https://omim.org/entry/618637	Autosomal dominant	101060691	ENSG00000225484
chr3	193593144	193697811	OPA1	https://omim.org/entry/605290	Behr syndrome	https://omim.org/entry/210000	Autosomal recessive	4976	ENSG00000198836
chr3	193593144	193697811	OPA1	https://omim.org/entry/605290	Mitochondrial DNA depletion syndrome 14 (encephalocardiomyopathic type)	https://omim.org/entry/616896	Autosomal recessive	4976	ENSG00000198836
chr10	13099449	13138308	OPTN	https://omim.org/entry/602432	Amyotrophic lateral sclerosis 12 with or without frontotemporal dementia	https://omim.org/entry/613435	Autosomal dominant; Autosomal recessive	10133	ENSG00000123240
chr12	121626509	121643218	ORAI1	https://omim.org/entry/610277	Myopathy, tubular aggregate, 2	https://omim.org/entry/615883	Autosomal dominant	84876	ENSG00000276045
chr14	56799905	56816693	OTX2	https://omim.org/entry/600037	Microphthalmia, syndromic 5	https://omim.org/entry/610125	Autosomal dominant	5015	ENSG00000165588
chr14	56799905	56816693	OTX2	https://omim.org/entry/600037	Retinal dystrophy, early-onset, with or without pituitary dysfunction	https://omim.org/entry/610125	Autosomal dominant	5015	ENSG00000165588
chr14	56799905	56816693	OTX2	https://omim.org/entry/600037	Pituitary hormone deficiency, combined, 6	https://omim.org/entry/613986	Autosomal dominant	5015	ENSG00000165588
chr14	23321457	23326163	PABPN1	https://omim.org/entry/602279	Oculopharyngeal muscular dystrophy	https://omim.org/entry/164300	Autosomal dominant	8106	ENSG00000100836
chr11	47177522	47186434	PACSIN3	https://omim.org/entry/606513	Congenital myopathy 27	https://omim.org/entry/621343	Autosomal recessive	29763	ENSG00000165912
chr1	18630846	18748866	PAX7	https://omim.org/entry/167410	Congenital myopathy 19	https://omim.org/entry/618578	Autosomal recessive	5081	ENSG00000009709
chr20	5114953	5126626	PCNA	https://omim.org/entry/176740	Ataxia-telangiectasia-like disorder 2	https://omim.org/entry/615919	Autosomal recessive	5111	ENSG00000132646
chr17	81900958	81911432	PCYT2	https://omim.org/entry/602679	Spastic paraplegia 82, autosomal recessive	https://omim.org/entry/618770	Autosomal recessive	5833	ENSG00000185813
chrX	24465244	24550466	PDK3	https://omim.org/entry/300906	Charcot-Marie-Tooth disease, X-linked dominant, 6	https://omim.org/entry/300905	X-linked dominant	5165	ENSG00000067992
chr20	1978757	1994285	PDYN	https://omim.org/entry/131340	Spinocerebellar ataxia 23	https://omim.org/entry/610245	Autosomal dominant	5173	ENSG00000101327
chr6	136822564	136913934	PEX7	https://omim.org/entry/601757	Peroxisome biogenesis disorder 9B	https://omim.org/entry/614879	Autosomal recessive	5191	ENSG00000112357
chr12	48105139	48146404	PFKM	https://omim.org/entry/610681	Glycogen storage disease VII	https://omim.org/entry/232800	Autosomal recessive	5213	ENSG00000152556
chr17	4945652	4949061	PFN1	https://omim.org/entry/176610	Amyotrophic lateral sclerosis 18	https://omim.org/entry/614808	NA	5216	ENSG00000108518
chr7	44062727	44065567	PGAM2	https://omim.org/entry/612931	Glycogen storage disease X	https://omim.org/entry/261670	Autosomal recessive	5224	ENSG00000164708
chrX	77910739	78129295	PGK1	https://omim.org/entry/311800	Phosphoglycerate kinase 1 deficiency	https://omim.org/entry/300653	X-linked recessive	5230	ENSG00000102144
chr1	63593411	63660245	PGM1	https://omim.org/entry/171900	Congenital disorder of glycosylation, type It	https://omim.org/entry/614921	Autosomal recessive	5236	ENSG00000079739
chrX	72578814	72714319	PHKA1	https://omim.org/entry/311870	Muscle glycogenosis	https://omim.org/entry/300559	X-linked recessive	5255	ENSG00000067177
chr11	72239077	72245664	PHOX2A	https://omim.org/entry/602753	Fibrosis of extraocular muscles, congenital, 2	https://omim.org/entry/602078	Autosomal recessive	401	ENSG00000165462
chr10	13277799	13300064	PHYH	https://omim.org/entry/602026	Refsum disease, adult	https://omim.org/entry/266500	Autosomal recessive	5264	ENSG00000107537
chr22	20707691	20859417	PI4KA	https://omim.org/entry/600286	Polymicrogyria, perisylvian, with cerebellar hypoplasia and arthrogryposis	https://omim.org/entry/616531	Autosomal recessive	5297	ENSG00000241973
chr22	20707691	20859417	PI4KA	https://omim.org/entry/600286	Spastic paraplegia 84, autosomal recessive	https://omim.org/entry/619621	Autosomal recessive	5297	ENSG00000241973
chr18	10666483	11149569	PIEZO2	https://omim.org/entry/613629	Arthrogryposis, distal, type 5	https://omim.org/entry/108145	Autosomal dominant	63895	ENSG00000154864
chr18	10666483	11149569	PIEZO2	https://omim.org/entry/613629	Arthrogryposis, distal, type 3	https://omim.org/entry/114300	Autosomal dominant	63895	ENSG00000154864
chr18	10666483	11149569	PIEZO2	https://omim.org/entry/613629	Arthrogryposis, distal, with impaired proprioception and touch	https://omim.org/entry/617146	Autosomal recessive	63895	ENSG00000154864
chr1	77088989	77219430	PIGK	https://omim.org/entry/605087	Neurodevelopmental disorder with hypotonia and cerebellar atrophy, with or without seizures	https://omim.org/entry/618879	Autosomal recessive	10026	ENSG00000142892
chr19	3630183	3700468	PIP5K1C	https://omim.org/entry/606102	Lethal congenital contractural syndrome 3	https://omim.org/entry/611369	Autosomal recessive	23396	ENSG00000186111
chr10	3137728	3172841	PITRM1	https://omim.org/entry/618211	Spinocerebellar ataxia, autosomal recessive 30	https://omim.org/entry/619405	Autosomal recessive	10531	ENSG00000107959
chr12	32790755	32896777	PKP2	https://omim.org/entry/602861	Arrhythmogenic right ventricular dysplasia, 9	https://omim.org/entry/609040	Autosomal dominant	5318	ENSG00000057294
chr19	40348456	40389472	PLD3	https://omim.org/entry/615698	Spinocerebellar ataxia 46	https://omim.org/entry/617770	Autosomal dominant	23646	ENSG00000105223
chr8	143915153	143976734	PLEC	https://omim.org/entry/601282	Epidermolysis bullosa simplex 5B, with muscular dystrophy	https://omim.org/entry/226670	Autosomal recessive	5339	ENSG00000178209
chr8	143915153	143976734	PLEC	https://omim.org/entry/601282	Muscular dystrophy, limb-girdle, autosomal recessive 17	https://omim.org/entry/613723	Autosomal recessive	5339	ENSG00000178209
chr1	6467122	6520074	PLEKHG5	https://omim.org/entry/611101	Neuronopathy, distal hereditary motor, autosomal recessive 4	https://omim.org/entry/611067	Autosomal recessive	57449	ENSG00000171680
chr1	6467122	6520074	PLEKHG5	https://omim.org/entry/611101	Charcot-Marie-Tooth disease, recessive intermediate C	https://omim.org/entry/615376	Autosomal recessive	57449	ENSG00000171680
chr19	4502192	4518486	PLIN4	https://omim.org/entry/613247	Myopathy with rimmed ubiquitin-positive autophagic vacuolation, autosomal dominant	https://omim.org/entry/601846	Autosomal dominant	729359	ENSG00000167676
chr6	118548296	118561716	PLN	https://omim.org/entry/172405	Cardiomyopathy, hypertrophic, 18	https://omim.org/entry/613874	Autosomal dominant	5350	ENSG00000198523
chr6	118548296	118561716	PLN	https://omim.org/entry/172405	Cardiomyopathy, dilated, 1P	https://omim.org/entry/609909	NA	5350	ENSG00000198523
chrX	103773718	103792619	PLP1	https://omim.org/entry/300401	Pelizaeus-Merzbacher disease	https://omim.org/entry/312080	X-linked recessive	5354	ENSG00000123560
chrX	103773718	103792619	PLP1	https://omim.org/entry/300401	Spastic paraplegia 2, X-linked	https://omim.org/entry/312920	X-linked recessive	5354	ENSG00000123560
chr8	81440326	81447439	PMP2	https://omim.org/entry/170715	Charcot-Marie-Tooth disease, demyelinating, type 1G	https://omim.org/entry/618279	Autosomal dominant	5375	ENSG00000147588
chr17	15229773	15272292	PMP22	https://omim.org/entry/601097	Neuropathy, inflammatory demyelinating	https://omim.org/entry/139393	Autosomal dominant	5376	ENSG00000109099
chr17	15229773	15272292	PMP22	https://omim.org/entry/601097	Charcot-Marie-Tooth disease, type 1A	https://omim.org/entry/118220	Autosomal dominant	5376	ENSG00000109099
chr17	15229773	15272292	PMP22	https://omim.org/entry/601097	Charcot-Marie-Tooth disease, type 1E	https://omim.org/entry/118300	Autosomal dominant	5376	ENSG00000109099
chr17	15229773	15272292	PMP22	https://omim.org/entry/601097	Neuropathy, recurrent, with pressure palsies	https://omim.org/entry/162500	Autosomal dominant	5376	ENSG00000109099
chr17	15229773	15272292	PMP22	https://omim.org/entry/601097	Roussy-Levy syndrome	https://omim.org/entry/180800	Autosomal dominant	5376	ENSG00000109099
chr17	15229773	15272292	PMP22	https://omim.org/entry/601097	Dejerine-Sottas disease	https://omim.org/entry/145900	Autosomal dominant; Autosomal recessive	5376	ENSG00000109099
chr9	136410630	136427992	PMPCA	https://omim.org/entry/613036	Spinocerebellar ataxia, autosomal recessive 2	https://omim.org/entry/213200	Autosomal recessive	23203	ENSG00000165688
chr19	49859882	49878351	PNKP	https://omim.org/entry/605610	Charcot-Marie-Tooth disease, type 2B2	https://omim.org/entry/605589	Autosomal recessive	11284	ENSG00000039650
chr19	49859882	49878351	PNKP	https://omim.org/entry/605610	Microcephaly, seizures, and developmental delay	https://omim.org/entry/613402	Autosomal recessive	11284	ENSG00000039650
chr19	49859882	49878351	PNKP	https://omim.org/entry/605610	Ataxia-oculomotor apraxia 4	https://omim.org/entry/616267	Autosomal recessive	11284	ENSG00000039650
chr11	818914	825573	PNPLA2	https://omim.org/entry/609059	Neutral lipid storage disease with myopathy	https://omim.org/entry/610717	Autosomal recessive	57104	ENSG00000177666
chr19	7534004	7561764	PNPLA6	https://omim.org/entry/603197	Boucher-Neuhauser syndrome	https://omim.org/entry/215470	Autosomal recessive	10908	ENSG00000032444
chr19	7534004	7561764	PNPLA6	https://omim.org/entry/603197	Spastic paraplegia 39, autosomal recessive	https://omim.org/entry/612020	Autosomal recessive	10908	ENSG00000032444
chr7	108470417	108569666	PNPLA8	https://omim.org/entry/612123	Mitochondrial myopathy with lactic acidosis	https://omim.org/entry/251950	Autosomal recessive	50640	ENSG00000135241
chr2	55634061	55693844	PNPT1	https://omim.org/entry/610316	Spinocerebellar ataxia 25	https://omim.org/entry/608703	Autosomal dominant	87178	ENSG00000138035
chr2	55634061	55693844	PNPT1	https://omim.org/entry/610316	Combined oxidative phosphorylation deficiency 13	https://omim.org/entry/614932	Autosomal recessive	87178	ENSG00000138035
chr2	55634061	55693844	PNPT1	https://omim.org/entry/610316	Deafness, autosomal recessive 70, with or without adult-onset neurodegeneration	https://omim.org/entry/614934	Autosomal recessive	87178	ENSG00000138035
chr3	119468963	119494708	POGLUT1	https://omim.org/entry/615618	Muscular dystrophy, limb-girdle, autosomal recessive 21	https://omim.org/entry/617232	Autosomal recessive	56983	ENSG00000163389
chr15	89305198	89334861	POLG	https://omim.org/entry/174763	Progressive external ophthalmoplegia, autosomal dominant 1	https://omim.org/entry/157640	Autosomal dominant	5428	ENSG00000140521
chr15	89305198	89334861	POLG	https://omim.org/entry/174763	Mitochondrial DNA depletion syndrome 4A (Alpers type)	https://omim.org/entry/203700	Autosomal recessive	5428	ENSG00000140521
chr15	89305198	89334861	POLG	https://omim.org/entry/174763	Progressive external ophthalmoplegia, autosomal recessive 1	https://omim.org/entry/258450	Autosomal recessive	5428	ENSG00000140521
chr15	89305198	89334861	POLG	https://omim.org/entry/174763	Mitochondrial recessive ataxia syndrome (includes SANDO and SCAE)	https://omim.org/entry/607459	Autosomal recessive	5428	ENSG00000140521
chr15	89305198	89334861	POLG	https://omim.org/entry/174763	Mitochondrial DNA depletion syndrome 4B (MNGIE type)	https://omim.org/entry/613662	Autosomal recessive	5428	ENSG00000140521
chr17	64477785	64497054	POLG2	https://omim.org/entry/604983	Progressive external ophthalmoplegia with mitochondrial DNA deletions, autosomal dominant 4	https://omim.org/entry/610131	Autosomal dominant	11232	ENSG00000256525
chr17	64477785	64497054	POLG2	https://omim.org/entry/604983	Mitochondrial DNA depletion syndrome 16 (hepatic type)	https://omim.org/entry/618528	Autosomal recessive	11232	ENSG00000256525
chr17	64477785	64497054	POLG2	https://omim.org/entry/604983	Mitochondrial DNA depletion syndrome 16B (neuroophthalmic type)	https://omim.org/entry/619425	Autosomal recessive	11232	ENSG00000256525
chr12	106357748	106510198	POLR3B	https://omim.org/entry/614366	Charcot-Marie-Tooth disease, demyelinating, type 1I	https://omim.org/entry/619742	Autosomal dominant	55703	ENSG00000013503
chr12	106357748	106510198	POLR3B	https://omim.org/entry/614366	Leukodystrophy, hypomyelinating, 8, with or without oligodontia and/or hypogonadotropic hypogonadism	https://omim.org/entry/614381	Autosomal recessive	55703	ENSG00000013503
chr1	46188683	46220305	POMGNT1	https://omim.org/entry/606822	Muscular dystrophy-dystroglycanopathy (congenital with brain and eye anomalies), type A, 3	https://omim.org/entry/253280	Autosomal recessive	55624	ENSG00000085998
chr1	46188683	46220305	POMGNT1	https://omim.org/entry/606822	Muscular dystrophy-dystroglycanopathy (congenital with impaired intellectual development), type B, 3	https://omim.org/entry/613151	Autosomal recessive	55624	ENSG00000085998
chr1	46188683	46220305	POMGNT1	https://omim.org/entry/606822	Muscular dystrophy-dystroglycanopathy (limb-girdle), type C, 3	https://omim.org/entry/613157	Autosomal recessive	55624	ENSG00000085998
chr3	43079229	43106085	POMGNT2	https://omim.org/entry/614828	Muscular dystrophy-dystroglycanopathy (congenital with brain and eye anomalies), type A, 8	https://omim.org/entry/614830	Autosomal recessive	84892	ENSG00000144647
chr3	43079229	43106085	POMGNT2	https://omim.org/entry/614828	Muscular dystrophy-dystroglycanopathy (limb-girdle) type C, 8	https://omim.org/entry/618135	Autosomal recessive	84892	ENSG00000144647
chr8	43093498	43131180	POMK	https://omim.org/entry/615247	Muscular dystrophy-dystroglycanopathy (congenital with brain and eye anomalies), type A, 12	https://omim.org/entry/615249	Autosomal recessive	84197	ENSG00000185900
chr8	43093498	43131180	POMK	https://omim.org/entry/615247	Muscular dystrophy-dystroglycanopathy (limb-girdle), type C, 12	https://omim.org/entry/616094	Autosomal recessive	84197	ENSG00000185900
chr9	131502789	131523806	POMT1	https://omim.org/entry/607423	Muscular dystrophy-dystroglycanopathy (congenital with brain and eye anomalies), type A, 1	https://omim.org/entry/236670	Autosomal recessive	10585	ENSG00000130714
chr9	131502789	131523806	POMT1	https://omim.org/entry/607423	Muscular dystrophy-dystroglycanopathy (limb-girdle), type C, 1	https://omim.org/entry/609308	Autosomal recessive	10585	ENSG00000130714
chr9	131502789	131523806	POMT1	https://omim.org/entry/607423	Muscular dystrophy-dystroglycanopathy (congenital with impaired intellectual development), type B, 1	https://omim.org/entry/613155	Autosomal recessive	10585	ENSG00000130714
chr14	77274956	77320883	POMT2	https://omim.org/entry/607439	Muscular dystrophy-dystroglycanopathy (congenital with brain and eye anomalies), type A, 2	https://omim.org/entry/613150	Autosomal recessive	29954	ENSG00000009830
chr14	77274956	77320883	POMT2	https://omim.org/entry/607439	Muscular dystrophy-dystroglycanopathy (congenital with impaired intellectual development), type B, 2	https://omim.org/entry/613156	Autosomal recessive	29954	ENSG00000009830
chr14	77274956	77320883	POMT2	https://omim.org/entry/607439	Muscular dystrophy-dystroglycanopathy (limb-girdle), type C, 2	https://omim.org/entry/613158	Autosomal recessive	29954	ENSG00000009830
chr6	105096822	105137157	POPDC1	https://omim.org/entry/616812	Muscular Dystrophy, Limb-Girdle, Autosomal Recessive 25 (LGMDR25)	https://www.malacards.org/card/muscular_dystrophy_limb_girdle_autosomal_recessive_25	NA	11149	ENSG00000112276
chr6	105157900	105180014	POPDC3	https://omim.org/entry/605824	Muscular dystrophy, limb-girdle, autosomal recessive 26	https://omim.org/entry/618848	Autosomal recessive	64208	ENSG00000132429
chr1	42456117	42473385	PPCS	https://omim.org/entry/609853	Cardiomyopathy, dilated, 2C	https://omim.org/entry/618189	Autosomal recessive	79717	ENSG00000127125
chr5	146580742	147084784	PPP2R2B	https://omim.org/entry/604325	Spinocerebellar ataxia 12	https://omim.org/entry/604326	Autosomal dominant	5521	ENSG00000156475
chr9	130664594	130682986	PRDM12	https://omim.org/entry/616458	Neuropathy, hereditary sensory and autonomic, type VIII	https://omim.org/entry/616488	Autosomal recessive	59335	ENSG00000130711
chr1	3069168	3438621	PRDM16	https://omim.org/entry/605557	Cardiomyopathy, dilated, 1LL	https://omim.org/entry/615373	Autosomal dominant	63976	ENSG00000142611
chr10	119167720	119178812	PRDX3	https://omim.org/entry/604769	Spinocerebellar ataxia, autosomal recessive 32	https://omim.org/entry/619862	Autosomal recessive	10935	ENSG00000165672
chr2	44316281	44361862	PREPL	https://omim.org/entry/609557	Myasthenic syndrome, congenital, 22	https://omim.org/entry/616224	Autosomal recessive	9581	ENSG00000138078
chr7	151556124	151877214	PRKAG2	https://omim.org/entry/602743	Cardiomyopathy, hypertrophic 6	https://omim.org/entry/600858	Autosomal dominant	51422	ENSG00000106617
chr19	53879190	53907652	PRKCG	https://omim.org/entry/176980	Spinocerebellar ataxia 14	https://omim.org/entry/605361	Autosomal dominant	5582	ENSG00000126583
chr12	49295147	49298686	PRPH	https://omim.org/entry/170710	Frontotemporal Dementia and/or Amyotrophic Lateral Sclerosis 7 (FTDALS7)	https://omim.org/entry/105400	Autosomal dominant; Autosomal recessive	5630	ENSG00000135406
chrX	107628428	107651993	PRPS1	https://omim.org/entry/311850	Charcot-Marie-Tooth disease, X-linked recessive, 5	https://omim.org/entry/311070	X-linked recessive	5631	ENSG00000147224
chr1	151008420	151035713	PRUNE1	https://omim.org/entry/617413	Neurodevelopmental disorder with microcephaly, hypotonia, and variable brain anomalies	https://omim.org/entry/617481	Autosomal recessive	58497	ENSG00000143363
chr19	40393766	40414793	PRX	https://omim.org/entry/605725	Dejerine-Sottas disease	https://omim.org/entry/145900	Autosomal dominant; Autosomal recessive	57716	ENSG00000105227
chr19	40393766	40414793	PRX	https://omim.org/entry/605725	Charcot-Marie-Tooth disease, type 4F	https://omim.org/entry/614895	Autosomal recessive	57716	ENSG00000105227
chr9	78297125	78330093	PSAT1	https://omim.org/entry/610936	Neu-Laxova syndrome 2	https://omim.org/entry/616038	Autosomal recessive	29968	ENSG00000135069
chr9	78297125	78330093	PSAT1	https://omim.org/entry/610936	Phosphoserine aminotransferase deficiency	https://omim.org/entry/610992	Autosomal recessive	29968	ENSG00000135069
chr14	73136418	73223691	PSEN1	https://omim.org/entry/104311	Cardiomyopathy, dilated, 1U	https://omim.org/entry/613694	Autosomal dominant	5663	ENSG00000080815
chr1	226870184	226927726	PSEN2	https://omim.org/entry/600759	Cardiomyopathy, dilated, 1V	https://omim.org/entry/613697	Autosomal dominant	5664	ENSG00000143801
chr17	59674636	59707626	PTRH2	https://omim.org/entry/608625	Infantile-onset multisystem neurologic, endocrine, and pancreatic disease	https://omim.org/entry/616263	Autosomal recessive	51651	ENSG00000141378
chr1	30931506	31065991	PUM1	https://omim.org/entry/607204	Neurodevelopmental disorder with motor abnormalities, and facial dysmorphism	https://omim.org/entry/620719	Autosomal dominant	9698	ENSG00000134644
chr5	140114109	140125619	PURA	https://omim.org/entry/600473	Neurodevelopmental disorder with neonatal respiratory insufficiency, hypotonia, and feeding difficulties	https://omim.org/entry/616158	Autosomal dominant	813	ENSG00000185129
chr12	131929200	131945896	PUS1	https://omim.org/entry/608109	Myopathy, lactic acidosis, and sideroblastic anemia 1	https://omim.org/entry/600462	Autosomal recessive	80324	ENSG00000177192
chr11	64746389	64759974	PYGM	https://omim.org/entry/608455	McArdle disease	https://omim.org/entry/232600	Autosomal recessive	5837	ENSG00000068976
chr12	21437615	21471250	PYROXD1	https://omim.org/entry/617220	Myopathy, myofibrillar, 8	https://omim.org/entry/617258	Autosomal recessive	79912	ENSG00000121350
chr3	128693669	128825942	RAB7A	https://omim.org/entry/602298	Charcot-Marie-Tooth disease, type 2B	https://omim.org/entry/600882	Autosomal dominant	7879	ENSG00000075785
chr3	12582101	12664201	RAF1	https://omim.org/entry/164760	Cardiomyopathy, dilated, 1NN	https://omim.org/entry/615916	Autosomal dominant	5894	ENSG00000132155
chr11	47437764	47449143	RAPSN	https://omim.org/entry/601592	Myasthenic syndrome, congenital, 11, associated with acetylcholine receptor deficiency	https://omim.org/entry/616326	Autosomal recessive	5913	ENSG00000165917
chr20	407498	432139	RBCK1	https://omim.org/entry/610924	Polyglucosan body myopathy 1 with or without immunodeficiency	https://omim.org/entry/615895	Autosomal recessive	10616	ENSG00000125826
chr10	110644336	110839471	RBM20	https://omim.org/entry/613171	Cardiomyopathy, dilated, 1DD	https://omim.org/entry/613172	Autosomal dominant	282996	ENSG00000203867
chr11	114400030	114414203	RBM7	https://omim.org/entry/612413	Neuromuscular disease	https://www.malacards.org/card/neuromuscular_disease	NA	10179	ENSG00000076053
chr2	86213993	86338083	REEP1	https://omim.org/entry/609139	Spastic paraplegia 31, autosomal dominant	https://omim.org/entry/610250	Autosomal dominant	65055	ENSG00000068615
chr2	86213993	86338083	REEP1	https://omim.org/entry/609139	Neuronopathy, distal hereditary motor, autosomal dominant 12	https://omim.org/entry/614751	Autosomal dominant	65055	ENSG00000068615
chr2	86213993	86338083	REEP1	https://omim.org/entry/609139	Neuronopathy, distal hereditary motor, autosomal recessive 6	https://omim.org/entry/620011	Autosomal recessive	65055	ENSG00000068615
chr5	138439057	138446969	REEP2	https://omim.org/entry/609347	Spastic paraplegia 72A, autosomal dominant	https://omim.org/entry/615625	Autosomal dominant	51308	ENSG00000132563
chr5	138439057	138446969	REEP2	https://omim.org/entry/609347	Spastic paraplegia 72B, autosomal recessive	https://omim.org/entry/620606	Autosomal recessive	51308	ENSG00000132563
chr5	16473038	16617101	RETREG1	https://omim.org/entry/613114	Neuropathy, hereditary sensory and autonomic, type IIB	https://omim.org/entry/613115	Autosomal recessive	54463	ENSG00000154153
chr4	39287456	39366375	RFC1	https://omim.org/entry/102579	Cerebellar ataxia, neuropathy, and vestibular areflexia syndrome	https://omim.org/entry/614575	Autosomal recessive	5981	ENSG00000035928
chr12	123470054	123533719	RILPL1	https://omim.org/entry/614092	Oculopharyngodistal myopathy 4	https://omim.org/entry/619790	Autosomal dominant	353116	ENSG00000188026
chr2	3541430	3558333	RNASEH1	https://omim.org/entry/604123	Progressive external ophthalmoplegia with mitochondrial DNA deletions, autosomal recessive 2	https://omim.org/entry/616479	Autosomal recessive	246243	ENSG00000171865
chr8	42849637	42897290	RNF170	https://omim.org/entry/614649	Ataxia, sensory, 1, autosomal dominant	https://omim.org/entry/608984	Autosomal dominant	81790	ENSG00000120925
chr8	42849637	42897290	RNF170	https://omim.org/entry/614649	Spastic paraplegia 85, autosomal recessive	https://omim.org/entry/619686	Autosomal recessive	81790	ENSG00000120925
chr7	5620047	5781696	RNF216	https://omim.org/entry/609948	Cerebellar ataxia and hypogonadotropic hypogonadism	https://omim.org/entry/212840	Autosomal recessive	54476	ENSG00000011275
chr1	44405194	44651723	RNF220	https://omim.org/entry/616136	Leukodystrophy, hypomyelinating, 23, with ataxia, deafness, liver dysfunction, and dilated cardiomyopathy	https://omim.org/entry/619688	Autosomal recessive	55182	ENSG00000187147
chr22	42615244	42615393	RNU12	https://omim.org/entry/620204	Spinocerebellar ataxia, autosomal recessive 33	https://omim.org/entry/620208	Autosomal recessive	267010	ENSG00000276027
chr12	112570380	112898881	RPH3A	https://omim.org/entry/612159	Congenital myasthenic syndrome related to RPH3A		NA	22895	ENSG00000089169
chr16	1943974	1957606	RPL3L	https://omim.org/entry/617416	Cardiomyopathy, dilated, 2D	https://omim.org/entry/619371	Autosomal recessive	6123	ENSG00000140986
chr8	102204502	102238961	RRM2B	https://omim.org/entry/604712	Progressive external ophthalmoplegia with mitochondrial DNA deletions, autosomal dominant 5	https://omim.org/entry/613077	Autosomal dominant	50484	ENSG00000048392
chr8	102204502	102238961	RRM2B	https://omim.org/entry/604712	Rod-cone dystrophy, sensorineural deafness, and Fanconi-type renal dysfunction	https://omim.org/entry/268315	Autosomal recessive	50484	ENSG00000048392
chr8	102204502	102238961	RRM2B	https://omim.org/entry/604712	Mitochondrial DNA depletion syndrome 8A (encephalomyopathic type with renal tubulopathy)	https://omim.org/entry/612075	Autosomal recessive	50484	ENSG00000048392
chr8	102204502	102238961	RRM2B	https://omim.org/entry/604712	Mitochondrial DNA depletion syndrome 8B (MNGIE type)	https://omim.org/entry/612075	Autosomal recessive	50484	ENSG00000048392
chr19	45485294	45497055	RTN2	https://omim.org/entry/603183	Spastic paraplegia 12, autosomal dominant	https://omim.org/entry/604805	Autosomal dominant	6253	ENSG00000125744
chr19	45485294	45497055	RTN2	https://omim.org/entry/603183	Neuronopathy, distal hereditary motor, autosomal recessive 11, with spasticity	https://omim.org/entry/620854	Autosomal recessive	6253	ENSG00000125744
chr3	197668867	197749727	RUBCN	https://omim.org/entry/613516	Spinocerebellar ataxia, autosomal recessive 15	https://omim.org/entry/615705	Autosomal recessive	9711	ENSG00000145016
chr12	63779833	63809792	RXYLT1	https://omim.org/entry/605862	Muscular dystrophy-dystroglycanopathy (congenital with brain and eye anomalies), type A, 10	https://omim.org/entry/615041	Autosomal recessive	10329	ENSG00000118600
chr19	38433691	38595273	RYR1	https://omim.org/entry/180901	Congenital myopathy 1A, autosomal dominant, with susceptibility to malignant hyperthermia	https://omim.org/entry/117000	Autosomal dominant	6261	ENSG00000196218
chr19	38433691	38595273	RYR1	https://omim.org/entry/180901	King-Denborough syndrome	https://omim.org/entry/619542	Autosomal dominant	6261	ENSG00000196218
chr19	38433691	38595273	RYR1	https://omim.org/entry/180901	Congenital myopathy 1B, autosomal recessive	https://omim.org/entry/255320	Autosomal recessive	6261	ENSG00000196218
chr1	237042184	237833988	RYR2	https://omim.org/entry/180902	Ventricular arrhythmias due to cardiac ryanodine receptor calcium release deficiency syndrome	https://omim.org/entry/115000	Autosomal dominant	6262	ENSG00000198626
chr1	237042184	237833988	RYR2	https://omim.org/entry/180902	Ventricular tachycardia, catecholaminergic polymorphic	https://omim.org/entry/604772	Autosomal dominant	6262	ENSG00000198626
chr15	33310962	33866121	RYR3	https://omim.org/entry/180903	Congenital myopathy 20	https://omim.org/entry/620310	Autosomal recessive	6263	ENSG00000198838
chr13	23288689	23433763	SACS	https://omim.org/entry/604490	Spastic ataxia, Charlevoix-Saguenay type	https://omim.org/entry/270550	Autosomal recessive	26278	ENSG00000151835
chr7	93130056	93148385	SAMD9L	https://omim.org/entry/611170	Ataxia-pancytopenia syndrome	https://omim.org/entry/159550	Autosomal dominant	219285	ENSG00000177409
chr7	93130056	93148385	SAMD9L	https://omim.org/entry/611170	Spinocerebellar ataxia 49	https://omim.org/entry/619806	Autosomal dominant	219285	ENSG00000177409
chr1	109213918	109238182	SARS1	https://omim.org/entry/607529	Neurodevelopmental disorder with microcephaly, ataxia, and seizures	https://omim.org/entry/617709	Autosomal recessive	6301	ENSG00000031698
chr22	50443219	50483923	SBF1	https://omim.org/entry/603560	Charcot-Marie-Tooth disease, type 4B3	https://omim.org/entry/615284	Autosomal recessive	6305	ENSG00000100241
chr11	9776776	10304877	SBF2	https://omim.org/entry/607697	Charcot-Marie-Tooth disease, type 4B2	https://omim.org/entry/604563	Autosomal recessive	81846	ENSG00000133812
chr3	38845764	39052157	SCN11A	https://omim.org/entry/604385	Neuropathy, hereditary sensory and autonomic, type VII	https://omim.org/entry/615548	Autosomal dominant	11280	ENSG00000168356
chr3	38845764	39052157	SCN11A	https://omim.org/entry/604385	Episodic pain syndrome, familial, 3	https://omim.org/entry/615552	Autosomal dominant	11280	ENSG00000168356
chr19	35030470	35040449	SCN1B	https://omim.org/entry/600235	Developmental and epileptic encephalopathy 52	https://omim.org/entry/617350	Autosomal recessive	6324	ENSG00000105711
chr2	165194993	165392310	SCN2A	https://omim.org/entry/182390	Developmental and epileptic encephalopathy 11	https://omim.org/entry/613721	Autosomal dominant	6326	ENSG00000136531
chr2	165194993	165392310	SCN2A	https://omim.org/entry/182390	Episodic ataxia, type 9	https://omim.org/entry/618924	Autosomal dominant	6326	ENSG00000136531
chr11	123629188	123654624	SCN3B	https://omim.org/entry/608214	Brugada syndrome 7	https://omim.org/entry/613120	Autosomal dominant	55800	ENSG00000166257
chr17	63938554	63972918	SCN4A	https://omim.org/entry/603967	Paramyotonia congenita	https://omim.org/entry/168300	Autosomal dominant	6329	ENSG00000007314
chr17	63938554	63972918	SCN4A	https://omim.org/entry/603967	Hyperkalemic periodic paralysis	https://omim.org/entry/170500	Autosomal dominant	6329	ENSG00000007314
chr17	63938554	63972918	SCN4A	https://omim.org/entry/603967	Myotonia congenita, atypical, acetazolamide-responsive	https://omim.org/entry/608390	Autosomal dominant	6329	ENSG00000007314
chr17	63938554	63972918	SCN4A	https://omim.org/entry/603967	Hypokalemic periodic paralysis, type 2	https://omim.org/entry/613345	Autosomal dominant	6329	ENSG00000007314
chr17	63938554	63972918	SCN4A	https://omim.org/entry/603967	Myasthenic syndrome, congenital, 16	https://omim.org/entry/614198	Autosomal recessive	6329	ENSG00000007314
chr17	63938554	63972918	SCN4A	https://omim.org/entry/603967	Congenital myopathy 22A, classic	https://omim.org/entry/620351	Autosomal recessive	6329	ENSG00000007314
chr17	63938554	63972918	SCN4A	https://omim.org/entry/603967	Congenital myopathy 22B, severe fetal	https://omim.org/entry/620369	Autosomal recessive	6329	ENSG00000007314
chr11	118133377	118152823	SCN4B	https://omim.org/entry/608256	Atrial fibrillation, 17	https://omim.org/entry/611819	Autosomal dominant	6330	ENSG00000177098
chr3	38548057	38649743	SCN5A	https://omim.org/entry/600163	Cardiomyopathy, dilated, 1E	https://omim.org/entry/601154	Autosomal dominant	6331	ENSG00000183873
chr3	38548057	38649743	SCN5A	https://omim.org/entry/600163	Atrial fibrillation, familial, 10	https://omim.org/entry/614022	Autosomal dominant	6331	ENSG00000183873
chr2	166195185	166376001	SCN9A	https://omim.org/entry/603415	Erythermalgia, primary	https://omim.org/entry/133020	Autosomal dominant	6335	ENSG00000169432
chr2	166195185	166376001	SCN9A	https://omim.org/entry/603415	Small fiber neuropathy	https://omim.org/entry/133020	Autosomal dominant	6335	ENSG00000169432
chr2	166195185	166376001	SCN9A	https://omim.org/entry/603415	Paroxysmal extreme pain disorder	https://omim.org/entry/167400	Autosomal dominant	6335	ENSG00000169432
chr2	166195185	166376001	SCN9A	https://omim.org/entry/603415	Neuropathy, hereditary sensory and autonomic, type IID	https://omim.org/entry/243000	Autosomal recessive	6335	ENSG00000169432
chr22	50523568	50526461	SCO2	https://omim.org/entry/604272	Mitochondrial complex IV deficiency, nuclear type 2	https://omim.org/entry/604377	Autosomal recessive	9997	ENSG00000284194
chr11	65525077	65538704	SCYL1	https://omim.org/entry/607982	Spinocerebellar ataxia, autosomal recessive 21	https://omim.org/entry/616719	Autosomal recessive	57410	ENSG00000142186
chr5	218303	257082	SDHA	https://omim.org/entry/600857	Neurodegeneration with ataxia and late-onset optic atrophy	https://omim.org/entry/619259	Autosomal dominant	6389	ENSG00000073578
chr5	218303	257082	SDHA	https://omim.org/entry/600857	Mitochondrial complex II deficiency, nuclear type 1	https://omim.org/entry/252011	Autosomal recessive	6389	ENSG00000073578
chr5	218303	257082	SDHA	https://omim.org/entry/600857	Cardiomyopathy, dilated, 1GG	https://omim.org/entry/613642	Autosomal recessive	6389	ENSG00000073578
chr2	26308547	26395885	SELENOI	https://omim.org/entry/607915	Spastic paraplegia 81, autosomal recessive	https://omim.org/entry/618768	Autosomal recessive	85465	ENSG00000138018
chr1	25800193	25818221	SELENON	https://omim.org/entry/606210	Congenital myopathy 3 with rigid spine	https://omim.org/entry/602771	Autosomal recessive	57190	ENSG00000162430
chr17	77281499	77500593	SEPT9	https://omim.org/entry/604061	Amyotrophy, hereditary neuralgic	https://omim.org/entry/162100	Autosomal dominant	10801	ENSG00000184640
chr9	132261356	132354986	SETX	https://omim.org/entry/608465	Amyotrophic lateral sclerosis 4, juvenile	https://omim.org/entry/602433	Autosomal dominant	23064	ENSG00000107290
chr9	132261356	132354986	SETX	https://omim.org/entry/608465	Spinocerebellar ataxia, autosomal recessive, with axonal neuropathy 2	https://omim.org/entry/606002	Autosomal recessive	23064	ENSG00000107290
chr17	50164214	50175928	SGCA	https://omim.org/entry/600119	Muscular dystrophy, limb-girdle, autosomal recessive 3	https://omim.org/entry/608099	Autosomal recessive	6442	ENSG00000108823
chr4	52020706	52038299	SGCB	https://omim.org/entry/600900	Muscular dystrophy, limb-girdle, autosomal recessive 4	https://omim.org/entry/604286	Autosomal recessive	6443	ENSG00000163069
chr5	155870344	156767788	SGCD	https://omim.org/entry/601411	Muscular dystrophy, limb-girdle, autosomal recessive 6	https://omim.org/entry/601287	Autosomal recessive	6444	ENSG00000170624
chr5	155870344	156767788	SGCD	https://omim.org/entry/601411	Cardiomyopathy, dilated, 1L	https://omim.org/entry/606685	NA	6444	ENSG00000170624
chr7	94524204	94656572	SGCE	https://omim.org/entry/604149	Dystonia-11, myoclonic	https://omim.org/entry/159900	Autosomal dominant	8910	ENSG00000127990
chr13	23180979	23325162	SGCG	https://omim.org/entry/608896	Muscular dystrophy, limb-girdle, autosomal recessive 5	https://omim.org/entry/253700	Autosomal recessive	6445	ENSG00000102683
chr10	70815948	70881184	SGPL1	https://omim.org/entry/603729	RENI syndrome	https://omim.org/entry/617575	Autosomal recessive	8879	ENSG00000166224
chr5	148923639	149063163	SH3TC2	https://omim.org/entry/608206	Mononeuropathy of the median nerve, mild	https://omim.org/entry/613353	Autosomal dominant	79628	ENSG00000169247
chr5	148923639	149063163	SH3TC2	https://omim.org/entry/608206	Charcot-Marie-Tooth disease, type 4C	https://omim.org/entry/601596	Autosomal recessive	79628	ENSG00000169247
chr9	34634722	34637844	SIGMAR1	https://omim.org/entry/601978	Neuronopathy, distal hereditary motor, autosomal recessive 2	https://omim.org/entry/605726	Autosomal recessive	10280	ENSG00000147955
chr9	34634722	34637844	SIGMAR1	https://omim.org/entry/601978	Amyotrophic lateral sclerosis 16, juvenile	https://omim.org/entry/614373	Autosomal recessive	10280	ENSG00000147955
chr5	138946724	139293557	SIL1	https://omim.org/entry/608005	Marinesco-Sjogren syndrome	https://omim.org/entry/248800	Autosomal recessive	64374	ENSG00000120725
chr15	34229784	34338060	SLC12A6	https://omim.org/entry/604878	Charcot-Marie-Tooth disease, axonal, type 2II	https://omim.org/entry/620068	Autosomal dominant	9990	ENSG00000140199
chr15	34229784	34338060	SLC12A6	https://omim.org/entry/604878	Agenesis of the corpus callosum with peripheral neuropathy	https://omim.org/entry/218000	Autosomal recessive	9990	ENSG00000140199
chr1	112911847	112956196	SLC16A1	https://omim.org/entry/600682	Erythrocyte lactate transporter defect	https://omim.org/entry/245340	Autosomal dominant	6566	ENSG00000155380
chr10	49610310	49612720	SLC18A3	https://omim.org/entry/600336	Myasthenic syndrome, congenital, 21, presynaptic	https://omim.org/entry/617239	Autosomal recessive	6572	ENSG00000187714
chr5	36596588	36688334	SLC1A3	https://omim.org/entry/600111	Episodic ataxia, type 6	https://omim.org/entry/612656	Autosomal dominant	6507	ENSG00000079215
chr5	132369710	132395612	SLC22A5	https://omim.org/entry/603377	Carnitine deficiency, systemic primary	https://omim.org/entry/212140	Autosomal dominant	6584	ENSG00000197375
chr22	19175581	19178739	SLC25A1	https://omim.org/entry/190315	Myasthenic syndrome, congenital, 23, presynaptic	https://omim.org/entry/618197	Autosomal recessive	6576	ENSG00000100075
chr3	48856926	48898882	SLC25A20	https://omim.org/entry/613698	Carnitine-acylcarnitine translocase deficiency	https://omim.org/entry/212138	Autosomal recessive	788	ENSG00000178537
chr3	66133610	66378927	SLC25A26	https://omim.org/entry/611037	Combined oxidative phosphorylation deficiency 28	https://omim.org/entry/616794	Autosomal recessive	115286	ENSG00000144741
chr4	185143266	185150382	SLC25A4	https://omim.org/entry/103220	Progressive external ophthalmoplegia with mitochondrial DNA deletions, autosomal dominant 2	https://omim.org/entry/609283	Autosomal dominant	291	ENSG00000151729
chr4	185143266	185150382	SLC25A4	https://omim.org/entry/103220	Mitochondrial DNA depletion syndrome 12A (cardiomyopathic type) AD	https://omim.org/entry/617184	Autosomal dominant	291	ENSG00000151729
chr4	185143266	185150382	SLC25A4	https://omim.org/entry/103220	Mitochondrial DNA depletion syndrome 12B (cardiomyopathic type) AR	https://omim.org/entry/615418	Autosomal recessive	291	ENSG00000151729
chr19	19063994	19113030	SLC25A42	https://omim.org/entry/610823	Metabolic crises, recurrent, with variable encephalomyopathic features and neurologic regression	https://omim.org/entry/618416	Autosomal recessive	284439	ENSG00000181035
chr5	110738136	110765161	SLC25A46	https://omim.org/entry/610826	Neuropathy, hereditary motor and sensory, type VIB	https://omim.org/entry/616505	Autosomal recessive	91137	ENSG00000164209
chr5	110738136	110765161	SLC25A46	https://omim.org/entry/610826	Pontocerebellar hypoplasia, type 1E	https://omim.org/entry/619303	Autosomal recessive	91137	ENSG00000164209
chr3	155821024	155854456	SLC33A1	https://omim.org/entry/603690	Spastic paraplegia 42, autosomal dominant	https://omim.org/entry/612539	Autosomal dominant	9197	ENSG00000169359
chr3	155821024	155854456	SLC33A1	https://omim.org/entry/603690	Huppke-Brendel syndrome	https://omim.org/entry/614482	Autosomal recessive	9197	ENSG00000169359
chr8	144333957	144361286	SLC52A2	https://omim.org/entry/607882	Brown-Vialetto-Van Laere syndrome 2	https://omim.org/entry/614707	Autosomal recessive	79581	ENSG00000185803
chr20	760080	776015	SLC52A3	https://omim.org/entry/613350	Fazio-Londe disease	https://omim.org/entry/211500	Autosomal recessive	113278	ENSG00000101276
chr20	760080	776015	SLC52A3	https://omim.org/entry/613350	Brown-Vialetto-Van Laere syndrome 1	https://omim.org/entry/211530	Autosomal recessive	113278	ENSG00000101276
chr2	107986523	108013994	SLC5A7	https://omim.org/entry/608761	Neuronopathy, distal hereditary motor, autosomal dominant 7	https://omim.org/entry/158580	Autosomal dominant	60482	ENSG00000115665
chr2	107986523	108013994	SLC5A7	https://omim.org/entry/608761	Myasthenic syndrome, congenital, 20, presynaptic	https://omim.org/entry/617143	Autosomal recessive	60482	ENSG00000115665
chr1	27098809	27166981	SLC9A1	https://omim.org/entry/107310	Lichtenstein-Knorr syndrome	https://omim.org/entry/616291	Autosomal recessive	6548	ENSG00000090020
chr17	74748628	74769353	SLC9A3R1	https://omim.org/entry/604990	Nephrolithiasis/osteoporosis, hypophosphatemic, 2	https://omim.org/entry/612287	Autosomal dominant	9368	ENSG00000109062
chr18	2655726	2805017	SMCHD1	https://omim.org/entry/614982	Facioscapulohumeral muscular dystrophy 2, digenic	https://omim.org/entry/158901	Digenic dominant	23347	ENSG00000101596
chr5	70925030	70953942	SMN1	https://omim.org/entry/600354	Spinal muscular atrophy-1	https://omim.org/entry/253300	Autosomal recessive	6606	ENSG00000172062
chr5	70925030	70953942	SMN1	https://omim.org/entry/600354	Spinal muscular atrophy-3	https://omim.org/entry/253400	Autosomal recessive	6606	ENSG00000172062
chr5	70925030	70953942	SMN1	https://omim.org/entry/600354	Spinal muscular atrophy-2	https://omim.org/entry/253550	Autosomal recessive	6606	ENSG00000172062
chr5	70925030	70953942	SMN1	https://omim.org/entry/600354	Spinal muscular atrophy-4	https://omim.org/entry/271150	Autosomal recessive	6606	ENSG00000172062
chr2	130151392	130182750	SMPD4	https://omim.org/entry/610457	Neurodevelopmental disorder with microcephaly, arthrogryposis, and structural brain anomalies	https://omim.org/entry/618622	Autosomal recessive	55627	ENSG00000136699
chrX	21705978	21758116	SMPX	https://omim.org/entry/300226	Myopathy, distal, 7, adult-onset, X-linked	https://omim.org/entry/301075	X-linked recessive	23676	ENSG00000091482
chr20	10172395	10308258	SNAP25	https://omim.org/entry/600322	Developmental and epileptic encephalopathy 117	https://omim.org/entry/616330	Autosomal dominant	6616	ENSG00000132639
chr15	75598086	75626461	SNUPN	https://omim.org/entry/607902	Muscular dystrophy, limb-girdle, autosomal recessive 29	https://omim.org/entry/620793	Autosomal recessive	10073	ENSG00000169371
chr6	85504776	85594156	SNX14	https://omim.org/entry/616105	Spinocerebellar ataxia, autosomal recessive 20	https://omim.org/entry/616354	Autosomal recessive	57231	ENSG00000135317
chr21	31659666	31668931	SOD1	https://omim.org/entry/147450	Spastic Tetraplegia and Axial Hypotonia, Progressive (STAHP)	https://www.malacards.org/card/spastic_tetraplegia_and_axial_hypotonia_progressive	Autosomal dominant; Autosomal recessive	6647	ENSG00000142168
chr21	31659666	31668931	SOD1	https://omim.org/entry/147450	Spastic tetraplegia and axial hypotonia, progressive	https://omim.org/entry/618598	Autosomal recessive	6647	ENSG00000142168
chr15	45023147	45077185	SORD	https://omim.org/entry/182500	Neuronopathy, distal hereditary motor, autosomal recessive 8	https://omim.org/entry/618912	Autosomal recessive	6652	ENSG00000140263
chr16	981770	986979	SOX8	https://omim.org/entry/605923	Congenital myopathy with Skeletal Deformities, Intellectual Disability, and Ovarian Dysfunction	NA	NA	30812	ENSG00000005513
chr2	32063556	32157637	SPAST	https://omim.org/entry/604277	Spastic paraplegia 4, autosomal dominant	https://omim.org/entry/182601	Autosomal dominant	6683	ENSG00000021574
chr2	219434843	219493629	SPEG	https://omim.org/entry/615950	Centronuclear myopathy 5	https://omim.org/entry/615959	Autosomal recessive	10290	ENSG00000072195
chr15	44554818	44663688	SPG11	https://omim.org/entry/610844	Amyotrophic lateral sclerosis 5, juvenile	https://omim.org/entry/602099	Autosomal recessive	80208	ENSG00000104133
chr15	44554818	44663688	SPG11	https://omim.org/entry/610844	Spastic paraplegia 11, autosomal recessive	https://omim.org/entry/604360	Autosomal recessive	80208	ENSG00000104133
chr15	44554818	44663688	SPG11	https://omim.org/entry/610844	Charcot-Marie-Tooth disease, axonal, type 2X	https://omim.org/entry/616668	Autosomal recessive	80208	ENSG00000104133
chr13	36301638	36370180	SPG20	https://omim.org/entry/607111	Troyer syndrome	https://omim.org/entry/275900	Autosomal recessive	23111	ENSG00000133104
chr15	64963022	64989914	SPG21	https://omim.org/entry/608181	Mast syndrome	https://omim.org/entry/248900	Autosomal recessive	51324	ENSG00000090487
chr16	89490719	89557766	SPG7	https://omim.org/entry/602783	Spastic paraplegia 7, autosomal recessive	https://omim.org/entry/607259	Autosomal dominant; Autosomal recessive	6687	ENSG00000197912
chr9	128552558	128633662	SPTAN1	https://omim.org/entry/182810	Developmental and epileptic encephalopathy 5	https://omim.org/entry/613477	Autosomal dominant	6709	ENSG00000197694
chr9	128552558	128633662	SPTAN1	https://omim.org/entry/182810	Neuronopathy, distal hereditary motor, autosomal dominant 11	https://omim.org/entry/620528	Autosomal dominant	6709	ENSG00000197694
chr9	128552558	128633662	SPTAN1	https://omim.org/entry/182810	Spastic paraplegia 91, autosomal dominant, with or without cerebellar ataxia	https://omim.org/entry/620538	Autosomal dominant	6709	ENSG00000197694
chr9	128552558	128633662	SPTAN1	https://omim.org/entry/182810	Developmental delay with or without epilepsy	https://omim.org/entry/620540	Autosomal dominant	6709	ENSG00000197694
chr11	66682496	66744670	SPTBN2	https://omim.org/entry/604985	Spinocerebellar ataxia 5	https://omim.org/entry/600224	Autosomal dominant	6712	ENSG00000173898
chr11	66682496	66744670	SPTBN2	https://omim.org/entry/604985	Spinocerebellar ataxia, autosomal recessive 14	https://omim.org/entry/615386	Autosomal recessive	6712	ENSG00000173898
chr19	40466241	40576464	SPTBN4	https://omim.org/entry/606214	Neurodevelopmental disorder with hypotonia, neuropathy, and deafness	https://omim.org/entry/617519	Autosomal recessive	57731	ENSG00000160460
chr9	92000087	92115413	SPTLC1	https://omim.org/entry/605712	Neuropathy, hereditary sensory and autonomic, type IA	https://omim.org/entry/162400	Autosomal dominant	10558	ENSG00000090054
chr9	92000087	92115413	SPTLC1	https://omim.org/entry/605712	Amyotrophic lateral sclerosis 27, juvenile	https://omim.org/entry/620285	Autosomal dominant	10558	ENSG00000090054
chr14	77505997	77616637	SPTLC2	https://omim.org/entry/605713	Neuropathy, hereditary sensory and autonomic, type IC	https://omim.org/entry/613640	Autosomal dominant	9517	ENSG00000100596
chr14	34432788	34462240	SPTSSA	https://omim.org/entry/613540	Spastic paraplegia 90B	https://omim.org/entry/620417	Autosomal recessive	171546	ENSG00000165389
chr5	179806398	179838078	SQSTM1	https://omim.org/entry/601530	Frontotemporal dementia and/or amyotrophic lateral sclerosis 3	https://omim.org/entry/616437	Autosomal dominant	8878	ENSG00000161011
chr5	179806398	179838078	SQSTM1	https://omim.org/entry/601530	Myopathy, distal, with rimmed vacuoles	https://omim.org/entry/617158	Autosomal dominant	8878	ENSG00000161011
chr5	179806398	179838078	SQSTM1	https://omim.org/entry/601530	Neurodegeneration with ataxia, dystonia, and gaze palsy, childhood-onset	https://omim.org/entry/617145	Autosomal recessive	8878	ENSG00000161011
chr12	57243453	57251188	STAC3	https://omim.org/entry/615521	Congenital myopathy 13	https://omim.org/entry/255995	Autosomal recessive	246329	ENSG00000185482
chr11	3854527	4093210	STIM1	https://omim.org/entry/605921	Myopathy, tubular aggregate, 1	https://omim.org/entry/160565	Autosomal dominant	6786	ENSG00000167323
chr11	3854527	4093210	STIM1	https://omim.org/entry/605921	Stormorken syndrome	https://omim.org/entry/185070	Autosomal dominant	6786	ENSG00000167323
chr16	680224	682870	STUB1	https://omim.org/entry/607207	Spinocerebellar ataxia 48	https://omim.org/entry/618093	Autosomal dominant	10273	ENSG00000103266
chr16	680224	682870	STUB1	https://omim.org/entry/607207	Spinocerebellar ataxia, autosomal recessive 16	https://omim.org/entry/615768	Autosomal recessive	10273	ENSG00000103266
chr13	47745736	48037968	SUCLA2	https://omim.org/entry/603921	Mitochondrial DNA depletion syndrome 5 (encephalomyopathic with or without methylmalonic aciduria)	https://omim.org/entry/612073	Autosomal recessive	8803	ENSG00000136143
chr2	84423528	84460045	SUCLG1	https://omim.org/entry/611224	Mitochondrial DNA depletion syndrome 9 (encephalomyopathic type with methylmalonic aciduria)	https://omim.org/entry/245400	Autosomal recessive	8802	ENSG00000163541
chr9	133351758	133356676	SURF1	https://omim.org/entry/185620	Mitochondrial complex IV deficiency, nuclear type 1	https://omim.org/entry/220110	Autosomal recessive	6834	ENSG00000148290
chr9	133351758	133356676	SURF1	https://omim.org/entry/185620	Charcot-Marie-Tooth disease, type 4K	https://omim.org/entry/616684	Autosomal recessive	6834	ENSG00000148290
chr10	29457338	29736959	SVIL	https://omim.org/entry/604126	Myofibrillar myopathy 10	https://omim.org/entry/619040	Autosomal recessive	6840	ENSG00000197321
chr6	152121687	152637801	SYNE1	https://omim.org/entry/608441	Emery-Dreifuss muscular dystrophy 4, autosomal dominant	https://omim.org/entry/612998	Autosomal dominant	23345	ENSG00000131018
chr6	152121687	152637801	SYNE1	https://omim.org/entry/608441	Spinocerebellar ataxia, autosomal recessive 8	https://omim.org/entry/610743	Autosomal recessive	23345	ENSG00000131018
chr6	152121687	152637801	SYNE1	https://omim.org/entry/608441	Arthrogryposis multiplex congenita 3, myogenic type	https://omim.org/entry/618484	Autosomal recessive	23345	ENSG00000131018
chr14	63761899	64226433	SYNE2	https://omim.org/entry/608442	Emery-Dreifuss muscular dystrophy 5, autosomal dominant	https://omim.org/entry/612999	Autosomal dominant	23224	ENSG00000054654
chr1	209900923	210171389	SYT14	https://omim.org/entry/610949	Spinocerebellar ataxia, autosomal recessive 11	https://omim.org/entry/614229	Autosomal recessive	255928	ENSG00000143469
chr1	202590596	202710454	SYT2	https://omim.org/entry/600104	Myasthenic syndrome, congenital, 7A, presynaptic, and distal motor neuropathy, autosomal dominant	https://omim.org/entry/616040	Autosomal dominant	127833	ENSG00000143858
chr1	202590596	202710454	SYT2	https://omim.org/entry/600104	Myasthenic syndrome, congenital, 7B, presynaptic, autosomal recessive	https://omim.org/entry/619461	Autosomal recessive	127833	ENSG00000143858
chr1	11012344	11030528	TARDBP	https://omim.org/entry/605078	Amyotrophic lateral sclerosis 10, with or without FTD	https://omim.org/entry/612069	Autosomal dominant	23435	ENSG00000120948
chr1	11012344	11030528	TARDBP	https://omim.org/entry/605078	Frontotemporal lobar degeneration, TARDBP-related	https://omim.org/entry/612069	Autosomal dominant	23435	ENSG00000120948
chrX	154411539	154421726	TAZ	https://omim.org/entry/300394	Barth syndrome	https://omim.org/entry/302060	X-linked recessive	6901	ENSG00000102125
chr12	64452090	64502114	TBK1	https://omim.org/entry/604834	Frontotemporal dementia and/or amyotrophic lateral sclerosis 4	https://omim.org/entry/616439	Autosomal dominant	29110	ENSG00000183735
chr12	64452090	64502114	TBK1	https://omim.org/entry/604834	Encephalopathy, acute, infection-induced (herpes-specific), susceptibility to, 8	https://omim.org/entry/617900	Autosomal dominant	29110	ENSG00000183735
chr6	170554302	170572870	TBP	https://omim.org/entry/600075	Spinocerebellar ataxia 17	https://omim.org/entry/607136	Autosomal dominant	6908	ENSG00000112592
chr17	39665349	39666554	TCAP	https://omim.org/entry/604488	Cardiomyopathy, hypertrophic, 25	https://omim.org/entry/607487	Autosomal dominant	8557	ENSG00000173991
chr17	39665349	39666554	TCAP	https://omim.org/entry/604488	Muscular dystrophy, limb-girdle, autosomal recessive 7	https://omim.org/entry/601954	Autosomal recessive	8557	ENSG00000173991
chr18	55222185	55664787	TCF4	https://omim.org/entry/602272	Pitt-Hopkins syndrome	https://omim.org/entry/610954	Autosomal dominant	6925	ENSG00000196628
chr18	55222185	55664787	TCF4	https://omim.org/entry/602272	Corneal dystrophy, Fuchs endothelial, 3	https://omim.org/entry/613267	Autosomal dominant	6925	ENSG00000196628
chr14	89954939	90044764	TDP1	https://omim.org/entry/607198	Spinocerebellar ataxia, autosomal recessive, with axonal neuropathy 1	https://omim.org/entry/607250	Autosomal recessive	55775	ENSG00000042088
chr6	24649979	24666930	TDP2	https://omim.org/entry/605764	Spinocerebellar ataxia, autosomal recessive 23	https://omim.org/entry/616949	Autosomal recessive	51567	ENSG00000111802
chr14	102362941	102502477	TECPR2	https://omim.org/entry/615000	Neuropathy, hereditary sensory and autonomic, type IX, with developmental delay	https://omim.org/entry/615031	Autosomal recessive	9895	ENSG00000196663
chr4	64275257	64409468	TECRL	https://omim.org/entry/617242	Ventricular tachycardia, catecholaminergic polymorphic, 3	https://omim.org/entry/614021	Autosomal recessive	253017	ENSG00000205678
chr3	100709295	100748964	TFG	https://omim.org/entry/602498	Hereditary motor and sensory neuropathy, Okinawa type	https://omim.org/entry/604484	Autosomal dominant	10342	ENSG00000114354
chr3	100709295	100748964	TFG	https://omim.org/entry/602498	Spastic paraplegia 57, autosomal recessive	https://omim.org/entry/615658	Autosomal recessive	10342	ENSG00000114354
chr19	41301587	41353922	TGFB1	https://omim.org/entry/190180	Camurati-Engelmann disease	https://omim.org/entry/131300	Autosomal dominant	7040	ENSG00000105329
chr14	75958097	75983011	TGFB3	https://omim.org/entry/190230	Arrhythmogenic right ventricular dysplasia 1	https://omim.org/entry/107970	Autosomal dominant	7043	ENSG00000119699
chr20	2380901	2432753	TGM6	https://omim.org/entry/613900	Spinocerebellar ataxia 35	https://omim.org/entry/613908	Autosomal dominant	343641	ENSG00000166948
chr16	67842320	67844195	THAP11	https://omim.org/entry/609119	Spinocerebellar ataxia 51	https://omim.org/entry/620947	Autosomal dominant	57215	ENSG00000168286
chr5	157731420	157741449	THG1L	https://omim.org/entry/618802	Spinocerebellar ataxia, autosomal recessive 28	https://omim.org/entry/618800	Autosomal recessive	54974	ENSG00000113272
chrX	123600569	123733052	THOC2	https://omim.org/entry/300395	Arthrogryposis multiplex congenita 7	https://omim.org/entry/301127	X-linked	57187	ENSG00000125676
chrX	123600569	123733052	THOC2	https://omim.org/entry/300395	Intellectual developmental disorder, X-linked syndromic, Kumar type	https://omim.org/entry/300957	X-linked	57187	ENSG00000125676
chr2	70209444	70248660	TIA1	https://omim.org/entry/603518	Amyotrophic lateral sclerosis 26 with or without frontotemporal dementia	https://omim.org/entry/619133	Autosomal dominant	7072	ENSG00000116001
chr2	70209444	70248660	TIA1	https://omim.org/entry/603518	Welander distal myopathy	https://omim.org/entry/604454	Autosomal dominant; Autosomal recessive	7072	ENSG00000116001
chr17	997129	1003671	TIMM22	https://omim.org/entry/607251	Combined oxidative phosphorylation deficiency 43	https://omim.org/entry/618851	Autosomal recessive	29928	ENSG00000177370
chr16	66508003	66552544	TK2	https://omim.org/entry/188250	Mitochondrial DNA depletion syndrome 2 (myopathic type)	https://omim.org/entry/609560	Autosomal recessive	7084	ENSG00000166548
chr16	66508003	66552544	TK2	https://omim.org/entry/188250	Progressive external ophthalmoplegia with mitochondrial DNA deletions, autosomal recessive 3	https://omim.org/entry/617069	Autosomal recessive	7084	ENSG00000166548
chr11	85628573	85636539	TMEM126B	https://omim.org/entry/615533	Mitochondrial complex I deficiency, nuclear type 29	https://omim.org/entry/618250	Autosomal recessive	55863	ENSG00000171204
chr1	1534778	1540624	TMEM240	https://omim.org/entry/616101	Spinocerebellar ataxia 21	https://omim.org/entry/607454	Autosomal dominant	339453	ENSG00000205090
chr3	14125015	14143680	TMEM43	https://omim.org/entry/612048	Arrhythmogenic right ventricular dysplasia 5	https://omim.org/entry/604400	Autosomal dominant	79188	ENSG00000170876
chr3	14125015	14143680	TMEM43	https://omim.org/entry/612048	Emery-Dreifuss muscular dystrophy 7, AD	https://omim.org/entry/614302	Autosomal dominant	79188	ENSG00000170876
chr3	14125015	14143680	TMEM43	https://omim.org/entry/612048	Auditory neuropathy, autosomal dominant 3	https://omim.org/entry/619832	Autosomal dominant	79188	ENSG00000170876
chr14	77116568	77259495	TMEM63C	https://omim.org/entry/619953	Spastic paraplegia 87, autosomal recessive	https://omim.org/entry/619966	Autosomal recessive	57156	ENSG00000165548
chr8	124306189	124372701	TMEM65	https://omim.org/entry/616609	Chanarin-Dorfman Syndrome (CDS)	https://www.malacards.org/card/chanarin_dorfman_syndrome	NA	157378	ENSG00000164983
chr12	98515573	98550351	TMPO	https://omim.org/entry/188380	Cardiomyopathy, dilated, 1T	https://omim.org/entry/188380	NA	7112	ENSG00000120802
chr3	52451100	52454041	TNNC1	https://omim.org/entry/191040	Cardiomyopathy, dilated, 1Z	https://omim.org/entry/611879	Autosomal dominant	7134	ENSG00000114854
chr3	52451100	52454041	TNNC1	https://omim.org/entry/191040	Cardiomyopathy, hypertrophic, 13	https://omim.org/entry/613243	Autosomal dominant	7134	ENSG00000114854
chr20	45823214	45833745	TNNC2	https://omim.org/entry/191039	Congenital myopathy 15	https://omim.org/entry/620161	Autosomal dominant	7125	ENSG00000101470
chr11	1838981	1841680	TNNI2	https://omim.org/entry/191043	Arthrogryposis, distal, type 2B1	https://omim.org/entry/601680	Autosomal dominant	7136	ENSG00000130598
chr19	55151767	55157773	TNNI3	https://omim.org/entry/191044	Cardiomyopathy, familial restrictive, 1	https://omim.org/entry/115210	Autosomal dominant	7137	ENSG00000129991
chr19	55151767	55157773	TNNI3	https://omim.org/entry/191044	Cardiomyopathy, hypertrophic, 7	https://omim.org/entry/613690	Autosomal dominant	7137	ENSG00000129991
chr19	55151767	55157773	TNNI3	https://omim.org/entry/191044	Cardiomyopathy, dilated, 2A	https://omim.org/entry/611880	Autosomal recessive	7137	ENSG00000129991
chr19	55151767	55157773	TNNI3	https://omim.org/entry/191044	Cardiomyopathy, dilated, 1FF	https://omim.org/entry/613286	NA	7137	ENSG00000129991
chr19	55132698	55149206	TNNT1	https://omim.org/entry/191041	Nemaline myopathy 5C, autosomal dominant	https://omim.org/entry/620389	Autosomal dominant	7138	ENSG00000105048
chr19	55132698	55149206	TNNT1	https://omim.org/entry/191041	Nemaline myopathy 5A, autosomal recessive, severe infantile	https://omim.org/entry/605355	Autosomal recessive	7138	ENSG00000105048
chr19	55132698	55149206	TNNT1	https://omim.org/entry/191041	Nemaline myopathy 5B, autosomal recessive, childhood-onset	https://omim.org/entry/620386	Autosomal recessive	7138	ENSG00000105048
chr1	201359008	201377764	TNNT2	https://omim.org/entry/191045	Cardiomyopathy, hypertrophic, 2	https://omim.org/entry/115195	Autosomal dominant	7139	ENSG00000118194
chr1	201359008	201377764	TNNT2	https://omim.org/entry/191045	Cardiomyopathy, dilated, 1D	https://omim.org/entry/601494	Autosomal dominant	7139	ENSG00000118194
chr1	201359008	201377764	TNNT2	https://omim.org/entry/191045	Cardiomyopathy, familial restrictive, 3	https://omim.org/entry/612422	Autosomal dominant	7139	ENSG00000118194
chr11	1919703	1938706	TNNT3	https://omim.org/entry/600692	Arthrogryposis, distal, type 2B2	https://omim.org/entry/618435	Autosomal dominant	7140	ENSG00000130595
chr7	128954180	129055173	TNPO3	https://omim.org/entry/610032	Muscular dystrophy, limb-girdle, autosomal dominant 2	https://omim.org/entry/608423	Autosomal dominant	23534	ENSG00000064419
chr3	100363431	100401089	TOMM70	https://omim.org/entry/606081	Neurological impairment	NA	NA	9868	ENSG00000154174
chr17	18271428	18315007	TOP3A	https://omim.org/entry/601243	Microcephaly, growth restriction, and increased sister chromatid exchange 2	https://omim.org/entry/618097	Autosomal recessive	7156	ENSG00000177302
chr17	18271428	18315007	TOP3A	https://omim.org/entry/601243	Progressive external ophthalmoplegia with mitochondrial DNA deletions, autosomal recessive 5	https://omim.org/entry/618098	Autosomal recessive	7156	ENSG00000177302
chr9	129812942	129824244	TOR1A	https://omim.org/entry/605204	Dystonia-1, torsion	https://omim.org/entry/128100	Autosomal dominant	1861	ENSG00000136827
chr9	129812942	129824244	TOR1A	https://omim.org/entry/605204	Arthrogryposis multiplex congenita 5	https://omim.org/entry/618947	Autosomal recessive	1861	ENSG00000136827
chr9	129812942	129824244	TOR1A	https://omim.org/entry/605204	Arthrogryposis Multiplex Congenita 5 (AMC5)	https://www.malacards.org/card/arthrogryposis_multiplex_congenita_5	NA	1861	ENSG00000136827
chr1	179882042	179920077	TOR1AIP1	https://omim.org/entry/614512	Muscular dystrophy, autosomal recessive, with rigid spine and distal joint contractures	https://omim.org/entry/617072	Autosomal recessive	26092	ENSG00000143337
chr15	63042620	63071915	TPM1	https://omim.org/entry/191010	Cardiomyopathy, hypertrophic, 3	https://omim.org/entry/115196	Autosomal dominant	7168	ENSG00000140416
chr15	63042620	63071915	TPM1	https://omim.org/entry/191010	Cardiomyopathy, dilated, 1Y	https://omim.org/entry/611878	Autosomal dominant	7168	ENSG00000140416
chr15	63042620	63071915	TPM1	https://omim.org/entry/191010	Left ventricular noncompaction 9	https://omim.org/entry/611878	Autosomal dominant	7168	ENSG00000140416
chr9	35681992	35690056	TPM2	https://omim.org/entry/190990	Arthrogryposis, distal, type 1A	https://omim.org/entry/108120	Autosomal dominant	7169	ENSG00000198467
chr9	35681992	35690056	TPM2	https://omim.org/entry/190990	Arthrogryposis, distal, type 2B4	https://omim.org/entry/108120	Autosomal dominant	7169	ENSG00000198467
chr9	35681992	35690056	TPM2	https://omim.org/entry/190990	Congenital myopathy 23	https://omim.org/entry/609285	Autosomal dominant	7169	ENSG00000198467
chr1	154155308	154194648	TPM3	https://omim.org/entry/191030	Congenital myopathy 4A, autosomal dominant	https://omim.org/entry/255310	Autosomal dominant	7170	ENSG00000143549
chr1	154155308	154194648	TPM3	https://omim.org/entry/191030	Congenital myopathy 4B, autosomal recessive	https://omim.org/entry/609284	Autosomal recessive	7170	ENSG00000143549
chr11	6612768	6619448	TPP1	https://omim.org/entry/607998	Ceroid lipofuscinosis, neuronal, 2	https://omim.org/entry/204500	Autosomal recessive	1200	ENSG00000166340
chr11	6612768	6619448	TPP1	https://omim.org/entry/607998	Spinocerebellar ataxia, autosomal recessive 7	https://omim.org/entry/609270	Autosomal recessive	1200	ENSG00000166340
chr4	183659267	183713594	TRAPPC11	https://omim.org/entry/614138	Muscular dystrophy, limb-girdle, autosomal recessive 18	https://omim.org/entry/615356	Autosomal recessive	60684	ENSG00000168538
chr16	88856220	88862686	TRAPPC2L	https://omim.org/entry/610970	Encephalopathy, progressive, early-onset, with episodic rhabdomyolysis	https://omim.org/entry/618331	Autosomal recessive	51693	ENSG00000167515
chr6	123216339	123637189	TRDN	https://omim.org/entry/603283	Cardiac arrhythmia syndrome, with or without skeletal muscle weakness	https://omim.org/entry/615441	Autosomal recessive	10345	ENSG00000186439
chr4	153152163	153339319	TRIM2	https://omim.org/entry/614141	Charcot-Marie-Tooth disease, type 2R	https://omim.org/entry/615490	Autosomal recessive	23321	ENSG00000109654
chr9	116687305	116701300	TRIM32	https://omim.org/entry/602290	Muscular dystrophy, limb-girdle, autosomal recessive 8	https://omim.org/entry/254110	Autosomal recessive	22954	ENSG00000119401
chr2	27282429	27307439	TRIM54	https://omim.org/entry/606474	Charcot-Marie-Tooth Disease, Axonal, Type 2ee (CMT2EE)	https://www.malacards.org/card/charcot_marie_tooth_disease_axonal_type_2ee	NA	57159	ENSG00000138100
chr1	26051301	26068436	TRIM63	https://omim.org/entry/606131	Cardiomyopathy, familial hypertrophic, 31	https://omim.org/entry/621270	Autosomal recessive	84676	ENSG00000158022
chr15	64387748	64455303	TRIP4	https://omim.org/entry/604501	Spinal muscular atrophy with congenital bone fractures 1	https://omim.org/entry/616866	Autosomal recessive	9325	ENSG00000103671
chr15	64387748	64455303	TRIP4	https://omim.org/entry/604501	Muscular dystrophy, congenital, Davignon-Chauveau type	https://omim.org/entry/617066	Autosomal recessive	9325	ENSG00000103671
chr4	121874481	121952060	TRPC3	https://omim.org/entry/602345	Spinocerebellar ataxia 41	https://omim.org/entry/616410	Autosomal dominant	7222	ENSG00000138741
chr12	109783087	109833406	TRPV4	https://omim.org/entry/605427	Metatropic dysplasia	https://omim.org/entry/156530	Autosomal dominant	59341	ENSG00000111199
chr12	109783087	109833406	TRPV4	https://omim.org/entry/605427	Scapuloperoneal spinal muscular atrophy	https://omim.org/entry/181405	Autosomal dominant	59341	ENSG00000111199
chr12	109783087	109833406	TRPV4	https://omim.org/entry/605427	Spondylometaphyseal dysplasia, Kozlowski type	https://omim.org/entry/184252	Autosomal dominant	59341	ENSG00000111199
chr12	109783087	109833406	TRPV4	https://omim.org/entry/605427	Neuronopathy, distal hereditary motor, autosomal dominant 8	https://omim.org/entry/600175	Autosomal dominant	59341	ENSG00000111199
chr12	109783087	109833406	TRPV4	https://omim.org/entry/605427	Hereditary motor and sensory neuropathy, type IIc	https://omim.org/entry/606071	Autosomal dominant	59341	ENSG00000111199
chr12	109783087	109833406	TRPV4	https://omim.org/entry/605427	Digital arthropathy-brachydactyly, familial	https://omim.org/entry/606835	Autosomal dominant	59341	ENSG00000111199
chr12	57782787	57802856	TSFM	https://omim.org/entry/604723	Mitochondrial hypertrophic cardiomyopathy related to TSFM	https://omim.org/entry/610505	Autosomal recessive	10102	ENSG00000123297
chr15	42738730	42920809	TTBK2	https://omim.org/entry/611695	Spinocerebellar ataxia 11	https://omim.org/entry/604432	Autosomal dominant	146057	ENSG00000128881
chr2	178525989	178830802	TTN	https://omim.org/entry/188840	Tibial muscular dystrophy, tardive	https://omim.org/entry/600334	Autosomal dominant	7273	ENSG00000155657
chr2	178525989	178830802	TTN	https://omim.org/entry/188840	Myopathy myofibrillar, 9, with early respiratory failure	https://omim.org/entry/603689	Autosomal dominant	7273	ENSG00000155657
chr2	178525989	178830802	TTN	https://omim.org/entry/188840	Cardiomyopathy, dilated, 1G	https://omim.org/entry/604145	Autosomal dominant	7273	ENSG00000155657
chr2	178525989	178830802	TTN	https://omim.org/entry/188840	Cardiomyopathy, familial hypertrophic, 9	https://omim.org/entry/613765	Autosomal dominant	7273	ENSG00000155657
chr2	178525989	178830802	TTN	https://omim.org/entry/188840	Muscular dystrophy, limb-girdle, autosomal recessive 10	https://omim.org/entry/608807	Autosomal recessive	7273	ENSG00000155657
chr2	178525989	178830802	TTN	https://omim.org/entry/188840	Congenital myopathy 5 with cardiomyopathy	https://omim.org/entry/611705	Autosomal recessive	7273	ENSG00000155657
chr8	63048553	63086053	TTPA	https://omim.org/entry/600415	Ataxia with isolated vitamin E deficiency	https://omim.org/entry/277460	Autosomal recessive	7274	ENSG00000137561
chr18	31557009	31598833	TTR	https://omim.org/entry/176300	Amyloidosis, hereditary, transthyretin-related	https://omim.org/entry/105210	Autosomal dominant	7276	ENSG00000118271
chr18	31557009	31598833	TTR	https://omim.org/entry/176300	Carpal tunnel syndrome, familial	https://omim.org/entry/115430	Autosomal dominant	7276	ENSG00000118271
chr2	219249710	219277902	TUBA4A	https://omim.org/entry/191110	Congenital myopathy 26	https://omim.org/entry/621225	Autosomal dominant	7277	ENSG00000127824
chr2	219249710	219277902	TUBA4A	https://omim.org/entry/191110	Spastic ataxia 11, autosomal dominant	https://omim.org/entry/621226	Autosomal dominant	7277	ENSG00000127824
chr2	219249710	219277902	TUBA4A	https://omim.org/entry/191110	Frontotemporal dementia and/or amyotrophic lateral sclerosis 9	https://omim.org/entry/616208	Autosomal dominant	7277	ENSG00000127824
chr16	89921392	89938761	TUBB3	https://omim.org/entry/602661	Fibrosis of extraocular muscles, congenital, 3A	https://omim.org/entry/600638	Autosomal dominant	10381	ENSG00000258947
chr16	89921392	89938761	TUBB3	https://omim.org/entry/602661	Cortical dysplasia, complex, with other brain malformations 1	https://omim.org/entry/614039	Autosomal dominant	10381	ENSG00000258947
chr10	100987367	100994403	TWNK	https://omim.org/entry/606075	Progressive external ophthalmoplegia with mitochondrial DNA deletions, autosomal dominant 3	https://omim.org/entry/609286	Autosomal dominant	56652	ENSG00000107815
chr10	100987367	100994403	TWNK	https://omim.org/entry/606075	Mitochondrial DNA depletion syndrome 7 (hepatocerebral type)	https://omim.org/entry/271245	Autosomal recessive	56652	ENSG00000107815
chr22	50525752	50530032	TYMP	https://omim.org/entry/131222	Mitochondrial DNA depletion syndrome 1 (MNGIE type)	https://omim.org/entry/603041	Autosomal recessive	1890	ENSG00000025708
chrX	47190861	47215128	UBA1	https://omim.org/entry/314370	Spinal muscular atrophy, X-linked 2, infantile	https://omim.org/entry/301830	X-linked recessive	7317	ENSG00000130985
chr3	132654446	132679794	UBA5	https://omim.org/entry/610552	Developmental and epileptic encephalopathy 44	https://omim.org/entry/617132	Autosomal recessive	79876	ENSG00000081307
chr3	132654446	132679794	UBA5	https://omim.org/entry/610552	Spinocerebellar ataxia, autosomal recessive 24	https://omim.org/entry/617133	Autosomal recessive	79876	ENSG00000081307
chr9	34179005	34252523	UBAP1	https://omim.org/entry/609787	Spastic paraplegia 80, autosomal dominant	https://omim.org/entry/618418	Autosomal dominant	51271	ENSG00000165006
chrX	56563627	56567868	UBQLN2	https://omim.org/entry/300264	Amyotrophic lateral sclerosis 15, with or without frontotemporal dementia	https://omim.org/entry/300857	X-linked dominant	29978	ENSG00000188021
chr4	41256413	41268455	UCHL1	https://omim.org/entry/191342	Spastic paraplegia 79A, autosomal dominant	https://omim.org/entry/620221	Autosomal dominant	7345	ENSG00000154277
chr4	41256413	41268455	UCHL1	https://omim.org/entry/191342	Spastic paraplegia 79B, autosomal recessive	https://omim.org/entry/615491	Autosomal recessive	7345	ENSG00000154277
chr17	35147817	35189345	UNC45B	https://omim.org/entry/611220	Myofibrillar myopathy 11	https://omim.org/entry/619178	Autosomal recessive	146862	ENSG00000141161
chr12	6462237	6470677	VAMP1	https://omim.org/entry/185880	Spastic ataxia 1, autosomal dominant	https://omim.org/entry/108600	Autosomal dominant	6843	ENSG00000139190
chr12	6462237	6470677	VAMP1	https://omim.org/entry/185880	Myasthenic syndrome, congenital, 25	https://omim.org/entry/618323	Autosomal recessive	6843	ENSG00000139190
chr20	58389229	58451101	VAPB	https://omim.org/entry/605704	Spinal muscular atrophy, late-onset, Finkel type	https://omim.org/entry/182980	Autosomal dominant	9217	ENSG00000124164
chr20	58389229	58451101	VAPB	https://omim.org/entry/605704	Amyotrophic lateral sclerosis 8	https://omim.org/entry/608627	Autosomal dominant	9217	ENSG00000124164
chr10	73995193	74121363	VCL	https://omim.org/entry/193065	Cardiomyopathy, hypertrophic, 15	https://omim.org/entry/613255	Autosomal dominant	7414	ENSG00000035403
chr10	73995193	74121363	VCL	https://omim.org/entry/193065	Cardiomyopathy, dilated, 1W	https://omim.org/entry/611407	NA	7414	ENSG00000035403
chr9	35053928	35072668	VCP	https://omim.org/entry/601023	Inclusion body myopathy with early-onset Paget disease and frontotemporal dementia 1	https://omim.org/entry/167320	Autosomal dominant	7415	ENSG00000165280
chr9	35053928	35072668	VCP	https://omim.org/entry/601023	Charcot-Marie-Tooth disease, type 2Y	https://omim.org/entry/616687	Autosomal dominant	7415	ENSG00000165280
chr6	43770184	43786487	VEGFA	https://omim.org/entry/192240	Microvascular complications of diabetes 1	https://omim.org/entry/603933	NA	7422	ENSG00000112715
chr17	57971547	57988259	VEZF1	https://omim.org/entry/606747	Cardiomyopathy, dilated, 1OO	https://omim.org/entry/620247	Autosomal dominant	7716	ENSG00000136451
chrX	151396515	151409364	VMA21	https://omim.org/entry/300913	Myopathy, X-linked, with excessive autophagy	https://omim.org/entry/310440	X-linked recessive	203547	ENSG00000160131
chr1	12230030	12512047	VPS13D	https://omim.org/entry/608877	Spinocerebellar ataxia, autosomal recessive 4	https://omim.org/entry/607317	Autosomal recessive	55187	ENSG00000048707
chr8	17246931	17302427	VPS37A	https://omim.org/entry/609927	Spastic paraplegia 53, autosomal recessive	https://omim.org/entry/614898	Autosomal recessive	137492	ENSG00000155975
chr7	38722974	38932394	VPS41	https://omim.org/entry/605485	Spinocerebellar ataxia, autosomal recessive 29	https://omim.org/entry/619389	Autosomal recessive	27072	ENSG00000006715
chr7	38722974	38932394	VPS41		Spinocerebellar Ataxia, Autosomal Recessive 4 (SCAR4)	https://www.malacards.org/card/spinocerebellar_ataxia_autosomal_recessive_4_2	Autosomal recessive
chr14	96797304	96954846	VRK1	https://omim.org/entry/602168	Pontocerebellar hypoplasia type 1A	https://omim.org/entry/607596	Autosomal recessive	7443	ENSG00000100749
chr14	96797304	96954846	VRK1	https://omim.org/entry/602168	Neuronopathy, distal hereditary motor, autosomal recessive 10	https://omim.org/entry/620542	Autosomal recessive	7443	ENSG00000100749
chr1	1434861	1442882	VWA1	https://omim.org/entry/611901	Neuronopathy, distal hereditary motor, autosomal recessive 7	https://omim.org/entry/619216	Autosomal recessive	64856	ENSG00000179403
chr2	98087116	98313299	VWA3B	https://omim.org/entry/614884	Spinocerebellar ataxia, autosomal recessive 22	https://omim.org/entry/616948	Autosomal recessive	200403	ENSG00000168658
chr14	100333790	100376327	WARS	https://omim.org/entry/191050	Neuronopathy, distal hereditary motor, type IX	https://omim.org/entry/617721	Autosomal dominant	7453	ENSG00000140105
chr14	100333790	100376327	WARS	https://omim.org/entry/191050	Neurodevelopmental disorder with microcephaly and speech delay, with or without brain abnormalities	https://omim.org/entry/620317	Autosomal recessive	7453	ENSG00000140105
chr15	84639285	84654343	WDR73	https://omim.org/entry/616144	Galloway-Mowat syndrome 1	https://omim.org/entry/251300	Autosomal recessive	84942	ENSG00000177082
chr12	752579	911452	WNK1	https://omim.org/entry/605232	Neuropathy, hereditary sensory and autonomic, type II	https://omim.org/entry/201300	Autosomal recessive	65125	ENSG00000060237
chr16	78099400	79212667	WWOX	https://omim.org/entry/605131	Spinocerebellar ataxia, autosomal recessive 12	https://omim.org/entry/614322	Autosomal recessive	51741	ENSG00000186153
chr16	78099400	79212667	WWOX	https://omim.org/entry/605131	Developmental and epileptic encephalopathy 28	https://omim.org/entry/616211	Autosomal recessive	51741	ENSG00000186153
chr19	43543311	43580473	XRCC1	https://omim.org/entry/194360	Spinocerebellar ataxia, autosomal recessive 26	https://omim.org/entry/617633	Autosomal recessive	7515	ENSG00000073050
chr1	32775239	32817358	YARS	https://omim.org/entry/603623	Charcot-Marie-Tooth neuropathy, dominant intermediate C	https://omim.org/entry/608323	Autosomal dominant	8565	ENSG00000134684
chr1	32775239	32817358	YARS	https://omim.org/entry/603623	Infantile-onset multisystem neurologic, endocrine, and pancreatic disease 2	https://omim.org/entry/619418	Autosomal recessive	8565	ENSG00000134684
chr12	32727490	32755897	YARS2	https://omim.org/entry/610957	Myopathy, lactic acidosis, and sideroblastic anemia 2	https://omim.org/entry/613561	Autosomal recessive	51067	ENSG00000139131
chr14	104800596	104804712	ZBTB42	https://omim.org/entry/613915	Lethal congenital contracture syndrome 6	https://omim.org/entry/616248	Autosomal recessive	100128927	ENSG00000179627
chrX	64915802	65034713	ZC4H2	https://omim.org/entry/300897	Wieacker-Wolff syndrome, female-restricted	https://omim.org/entry/301041	X-linked dominant	55906	ENSG00000126970
chrX	64915802	65034713	ZC4H2	https://omim.org/entry/300897	Wieacker-Wolff syndrome	https://omim.org/entry/314580	X-linked recessive	55906	ENSG00000126970
chr14	23520857	23555952	ZFHX2	https://omim.org/entry/617828	Marssili syndrome (insensitivity to pain, congenital, AD)	https://omim.org/entry/147430	Autosomal dominant	85446	ENSG00000136367
chr14	67727374	67816590	ZFYVE26	https://omim.org/entry/612012	Spastic paraplegia 15, autosomal recessive	https://omim.org/entry/270700	Autosomal recessive	23503	ENSG00000072121
chr10	97737128	97760895	ZFYVE27	https://omim.org/entry/610243	Spastic paraplegia 33	https://omim.org/entry/610244	NA	118813	ENSG00000155256
